# Supplementary material for: The Spatiotemporal Genetic Architecture of Seed Vigor in Upland Cotton
Source: Adv Sci (Weinh). 2026 Jun 12:e76067. Online ahead of print. doi: 10.1002/advs.76067 (PMC13336650; doi:10.1002/advs.76067)
Supplement: Supplementary file 2 — Supporting File 2: advs76067‐sup‐0002‐Tables.xlsx. [file ADVS-9999-e76067-s003.xlsx]

## Sheet: Table S1 domestication Region
Table S1 Summary of CUCP2 (356 cotton accessions) for high-throughput phenotyping
Code	Sample	Geographic distribution	Image	GWAS	Total_reads	Mapped_reads	Mapped_bases	Sequenced_bases	Total_base(G)	Mean_coverage	Alignment_rate	BioProject	Ref
Z155	punctatum26	Landrace	Yes	Yes	321659274	312279304	46206909543	46186426097	46.19	20.1036	0.9708	SRP047301	(Fang et al., 2017)
Z156	punctatum27	Landrace	Yes	Yes	334431396	292079562	43229064742	43211428567	43.21	18.808	0.8734	SRP047301	(Fang et al., 2017)
Z157	punctatum28	Landrace	Yes	Yes	101910977	100080278	14823450616	14816790465	14.82	6.4494	0.982	SRP047301	(Fang et al., 2017)
Z193	morrilli134	Landrace	Yes	Yes	201670649	200673659	29729379592	29715054033	29.72	12.9346	0.9951	SRP047301	(Fang et al., 2017)
Z195	morrilli146	Landrace	Yes	Yes	143678069	142245177	21091721262	21082754830	21.08	9.1765	0.99	SRP047301	(Fang et al., 2017)
Z196	morrilli147	Landrace	Yes	Yes	101062516	99825775	14790988665	14784356585	14.78	6.4352	0.9878	SRP047301	(Fang et al., 2017)
Z197	morrilli171	Landrace	Yes	Yes	336408117	332123996	49159412161	49137835546	49.14	21.3882	0.9873	SRP047301	(Fang et al., 2017)
Z219	yucatanense1039	Wild	Yes	Yes	396650580	391563777	57985648584	57958671621	57.96	25.2283	0.9872	SRP047301	(Fang et al., 2017)
Z222	yucatanense1046	Wild	Yes	Yes	410262527	392804772	58140820637	58109792311	58.11	25.2958	0.9574	SRP047301	(Fang et al., 2017)
Z224	yucatanense2094	Wild	Yes	Yes	396676610	392320540	58120095118	58093647786	58.09	25.2868	0.989	SRP047301	(Fang et al., 2017)
Z226	yucatanense2096X	Wild	Yes	Yes	359488245	356218905	52751212844	52723569298	52.72	22.9509	0.9909	SRP047301	(Fang et al., 2017)
Z231	richmondi281	Landrace	Yes	Yes	392978190	389939690	57685290183	57656886560	57.66	25.0976	0.9923	SRP047301	(Fang et al., 2017)
Z232	richmondi461	Landrace	Yes	Yes	404789206	400920262	59388933157	59361191943	59.36	25.8388	0.9904	SRP047301	(Fang et al., 2017)
Z233	richmondi1101	Landrace	Yes	Yes	388588352	381880417	56566249444	56542152253	56.54	24.6107	0.9827	SRP047301	(Fang et al., 2017)
Z234	richmondi1102	Landrace	Yes	Yes	383567792	371150327	54979399727	54956009849	54.96	23.9203	0.9676	SRP047301	(Fang et al., 2017)
Z267	marie-galante1605	Landrace	Yes	Yes	323264773	312101367	46256386935	46237793501	46.24	20.1251	0.9655	SRP047301	(Fang et al., 2017)
Z268	marie-galante1609	Landrace	Yes	Yes	337878943	332821425	49286694834	49262247319	49.26	21.4436	0.985	SRP047301	(Fang et al., 2017)
Z287	iatifolium3	Landrace	Yes	Yes	432463050	429451081	63650786836	63626572429	63.63	27.6931	0.993	SRP047301	(Fang et al., 2017)
Z499	palmeri1530	Landrace	Yes	Yes	279976728	276238829	40886126012	40866287852	40.87	17.7887	0.9866	SRP047301	(Fang et al., 2017)
Z501	palmeri2083	Landrace	Yes	Yes	304923109	302821865	44824947631	44803841848	44.8	19.5024	0.9931	SRP047301	(Fang et al., 2017)
Z882	yucatanense1236	Wild	Yes	Yes	360943493	357678908	52921610435	52891153163	52.89	23.025	0.991	SRP047301	(Fang et al., 2017)
COLD38	Jiumian8	NIR China	Yes	Yes	91109014	90808260	12949221389	12944237225	12.94	5.6339	0.9967	PRJNA399050	(Ma et al., 2018)
COLD20	Jiumian2	NIR China	Yes	Yes	77461291	77119386	11147615347	11144528120	11.14	4.8501	0.9956	PRJNA399050	(Ma et al., 2018)
COLD696	Xinluzhong 26	NIR China	Yes	Yes	68772778	63797102	9414200742	9411263782	9.41	4.0959	0.9277	PRJNA564187	(Han et al., 2022)
COLD514	Shan 920346	NIR China	Yes	Yes	68003103	67242900	9933952312	9930710803	9.93	4.322	0.9888	PRJNA564187	(Han et al., 2022)
COLD368	Xinluzhong 14	NIR China	Yes	Yes	79491867	74458779	10996984730	10993556520	10.99	4.7845	0.9367	PRJNA564187	(Han et al., 2022)
COLD528	Xinluzao 23	NIR China	Yes	Yes	94466733	78729225	11594537058	11590682177	11.59	5.0445	0.8334	PRJNA564187	(Han et al., 2022)
COLD700	Xinluzhong 18	NIR China	Yes	Yes	186416877	185294405	27496060520	27491679757	27.49	11.9629	0.994	PRJNA564187	(Han et al., 2022)
COLD262	Xinluzhong 20	NIR China	Yes	Yes	173921850	167036449	24535654844	24532013401	24.53	10.6749	0.9604	PRJNA564187	(Han et al., 2022)
COLD314	Xinluzhong 11	NIR China	Yes	Yes	175286424	170293608	25270722393	25265733884	25.27	10.9947	0.9715	PRJNA564187	(Han et al., 2022)
COLD356	Xinluzhong 3	NIR China	Yes	Yes	189696554	185461133	27505809390	27499270166	27.5	11.9672	0.9777	PRJNA564187	(Han et al., 2022)
COLD686	Xinluzhong 34	NIR China	Yes	Yes	98724749	94080108	13911529407	13907331330	13.91	6.0526	0.953	PRJNA564187	(Han et al., 2022)
COLD286	Xinluzao 10	NIR China	Yes	Yes	203952893	195032537	28745703565	28741431012	28.74	12.5066	0.9563	PRJNA564187	(Han et al., 2022)
COLD688	Xinluzao 25	NIR China	Yes	Yes	104616735	99785663	14756966881	14752482705	14.75	6.4204	0.9538	PRJNA564187	(Han et al., 2022)
COLD472	66-241	NIR China	Yes	Yes	111049886	109941324	16228377246	16223072246	16.22	7.0606	0.99	PRJNA564187	(Han et al., 2022)
COLD336	49-34	NIR China	Yes	Yes	117419000	106344730	15699149622	15694521348	15.69	6.8304	0.9057	PRJNA564187	(Han et al., 2022)
COLD328	Xinluzao 2	NIR China	Yes	Yes	141646165	120930868	17841028642	17835273242	17.84	7.7622	0.8538	PRJNA564187	(Han et al., 2022)
COLD690	Xinluzao 21	NIR China	Yes	Yes	127487136	119546974	17623090438	17617755818	17.62	7.6674	0.9377	PRJNA564187	(Han et al., 2022)
COLD708	Xinluzao 32	NIR China	Yes	Yes	135960461	133978036	19818205499	19811709006	19.81	8.6225	0.9854	PRJNA564187	(Han et al., 2022)
COLD380	Xinluzhong 27	NIR China	Yes	Yes	118985748	115389137	17004359530	16999622099	17	7.3982	0.9698	PRJNA564187	(Han et al., 2022)
COLD392	Xinzhimian 5	NIR China	Yes	Yes	126717950	122002148	17966819988	17961565033	17.96	7.817	0.9628	PRJNA564187	(Han et al., 2022)
COLD464	Jingsimian	NIR China	Yes	Yes	135184339	123973961	18326302420	18320855136	18.32	7.9734	0.9171	PRJNA564187	(Han et al., 2022)
COLD678	Xinluzao 36	NIR China	Yes	Yes	187632786	182204583	26918325676	26912358091	26.91	11.7116	0.9711	PRJNA564187	(Han et al., 2022)
COLD274	Xinluzhong 30	NIR China	Yes	Yes	137858031	121621794	17942583209	17937367075	17.94	7.8064	0.8822	PRJNA564187	(Han et al., 2022)
COLD584	Xinluzhong 48	NIR China	Yes	Yes	194138682	183435173	27113322912	27104706413	27.1	11.7964	0.9449	PRJNA564187	(Han et al., 2022)
COLD332	Xinluzhong 10	NIR China	Yes	Yes	223166069	221662767	32775274401	32763888091	32.76	14.2598	0.9933	PRJNA564187	(Han et al., 2022)
COLD702	Xinluzao 72	NIR China	No	Yes	158961416	155783893	23021131924	23014253445	23.01	10.016	0.98	PRJNA564187	(Han et al., 2022)
COLD346	Xinluzao 38	NIR China	Yes	Yes	194060819	179950054	26447558073	26438886919	26.44	11.5068	0.9273	PRJNA564187	(Han et al., 2022)
COLD370	Xinluzao 42	NIR China	Yes	Yes	204814102	191843746	28392723023	28384264047	28.38	12.3531	0.9367	PRJNA564187	(Han et al., 2022)
COLD586	Xinluzao 34	NIR China	Yes	Yes	193922761	188066024	27852014628	27843217085	27.84	12.1178	0.9698	PRJNA564187	(Han et al., 2022)
COLD438	Xinluzao 3	NIR China	Yes	Yes	187509770	164247186	24153388238	24145404871	24.15	10.5086	0.8759	PRJNA564187	(Han et al., 2022)
COLD400	Xinluzhong 41	NIR China	Yes	Yes	222077307	186592170	27498703045	27490480744	27.49	11.9641	0.8402	PRJNA564187	(Han et al., 2022)
COLD350	Xinluzao 39	NIR China	Yes	Yes	202737964	195472038	28866785209	28857621077	28.86	12.5593	0.9642	PRJNA564187	(Han et al., 2022)
COLD466	Xinluzao 28	NIR China	Yes	Yes	212441280	189692939	27947900966	27939253747	27.94	12.1595	0.8929	PRJNA564187	(Han et al., 2022)
COLD374	Xinluzao 35	NIR China	Yes	Yes	218012942	213250234	31522568828	31507794132	31.51	13.7148	0.9782	PRJNA564187	(Han et al., 2022)
COLD348	Jinken 1042	NIR China	Yes	Yes	203382481	183481725	27045393652	27036539526	27.04	11.7669	0.9022	PRJNA564187	(Han et al., 2022)
COLD698	Xinluzao 9	NIR China	Yes	Yes	222065589	218668708	32353807122	32342953616	32.34	14.0764	0.9847	PRJNA564187	(Han et al., 2022)
COLD342	Xinluzhong 9	NIR China	Yes	Yes	191494698	182959792	26974595800	26966829422	26.97	11.7361	0.9554	PRJNA564187	(Han et al., 2022)
COLD386	Xinluzao 8	NIR China	Yes	Yes	238898282	221736447	32804576095	32793640792	32.79	14.2726	0.9282	PRJNA564187	(Han et al., 2022)
COLD666	K7	NIR China	Yes	Yes	217249665	186695618	27530371061	27522047948	27.52	11.9779	0.8594	PRJNA564187	(Han et al., 2022)
COLD710	Xinluzao 40	NIR China	Yes	Yes	216594487	212444652	31354656985	31344356830	31.34	13.6417	0.9808	PRJNA564187	(Han et al., 2022)
COLD248	9456D	NIR China	Yes	Yes	214895175	213063052	31421581783	31411196962	31.41	13.6708	0.9915	PRJNA564187	(Han et al., 2022)
COLD626	Shanmian 1	NIR China	Yes	Yes	194679131	169915136	25003250378	24996074114	25	10.8784	0.8728	PRJNA564187	(Han et al., 2022)
COLD398	Xinluzao 47	NIR China	No	Yes	219026170	209765351	30972508835	30963045254	30.96	13.4755	0.9577	PRJNA564187	(Han et al., 2022)
COLD566	Xinluzhong 21	NIR China	Yes	Yes	207052000	203153613	29926655708	29916435524	29.92	13.0204	0.9812	PRJNA564187	(Han et al., 2022)
COLD712	Xinluzao 48	NIR China	Yes	Yes	232451348	227492529	33537883311	33526616807	33.53	14.5916	0.9787	PRJNA564187	(Han et al., 2022)
COLD310	Xinluzhong 12	NIR China	Yes	Yes	205687369	155601035	22946204793	22938713429	22.94	9.9834	0.7565	PRJNA564187	(Han et al., 2022)
COLD706	Xinluzao 5	NIR China	Yes	Yes	225938383	222590547	32897132862	32886148867	32.89	14.3128	0.9852	PRJNA564187	(Han et al., 2022)
COLD222	K1	NIR China	Yes	Yes	209053083	205363743	30362665014	30353042205	30.35	13.2101	0.9824	PRJNA564187	(Han et al., 2022)
COLD378	Xinluzhong 5	NIR China	Yes	Yes	203367149	200762145	29738727995	29729381757	29.73	12.9387	0.9872	PRJNA564187	(Han et al., 2022)
COLD360	Xinluzhong 1	NIR China	Yes	Yes	203291648	182998131	27030727449	27022051510	27.02	11.7605	0.9002	PRJNA564187	(Han et al., 2022)
COLD574	Xinluzhong 17	NIR China	Yes	Yes	246092954	195843640	28888006796	28878362555	28.88	12.5685	0.7958	PRJNA564187	(Han et al., 2022)
COLD692	Xinluzhong 24	NIR China	Yes	Yes	192736699	184860517	27244850066	27235707665	27.24	11.8536	0.9591	PRJNA564187	(Han et al., 2022)
COLD352	Xin B1	NIR China	Yes	Yes	196137718	162219390	23903286341	23896452139	23.9	10.3998	0.8271	PRJNA564187	(Han et al., 2022)
COLD694	Xinluzao 58	NIR China	Yes	Yes	233561054	229682250	33982824996	33971423022	33.97	14.7852	0.9834	PRJNA564187	(Han et al., 2022)
COLD680	Xinluzao 15	NIR China	Yes	Yes	208969986	199072160	29354752243	29346039105	29.35	12.7716	0.9526	PRJNA564187	(Han et al., 2022)
COLD330	Xinluzao 6	NIR China	Yes	Yes	218370634	216749993	32064671191	32054503043	32.05	13.9506	0.9926	PRJNA564187	(Han et al., 2022)
COLD364	Xinluzao 50	NIR China	Yes	Yes	217405424	206254324	30494751942	30485870536	30.49	13.2676	0.9487	PRJNA564187	(Han et al., 2022)
COLD648	Dunhuang 77-116	NIR China	Yes	Yes	220732831	216011613	31898004907	31887805546	31.89	13.8781	0.9786	PRJNA564187	(Han et al., 2022)
COLD596	Xinluzhong 2	NIR China	Yes	Yes	211120667	205978334	30460074543	30450243500	30.45	13.2525	0.9756	PRJNA564187	(Han et al., 2022)
COLD714	Xinluzao 13	NIR China	Yes	Yes	215828321	211050504	31131954889	31122322821	31.12	13.5448	0.9779	PRJNA564187	(Han et al., 2022)
COLD704	Xinluzhong 13	NIR China	No	Yes	226146419	218325369	32317883650	32308393211	32.31	14.0608	0.9654	PRJNA564187	(Han et al., 2022)
COLD428	Xinluzhong 15	NIR China	Yes	Yes	200240436	182856059	26901524039	26892015302	26.89	11.7043	0.9132	PRJNA564187	(Han et al., 2022)
COLD600	Chuanxin D9809	NIR China	Yes	Yes	213217289	197816081	29235055448	29226586085	29.23	12.7195	0.9278	PRJNA564187	(Han et al., 2022)
COLD338	Junmian 1	NIR China	Yes	Yes	219556060	191270054	28200561393	28190943059	28.19	12.2695	0.8712	PRJNA564187	(Han et al., 2022)
COLD224	Xinluzao 60	NIR China	Yes	Yes	214416717	211292384	31288941145	31279514699	31.28	13.6131	0.9854	PRJNA564187	(Han et al., 2022)
COLD590	Xinluzhong 45	NIR China	Yes	Yes	190718964	178553210	26328614025	26320687003	26.32	11.455	0.9362	PRJNA564187	(Han et al., 2022)
COLD252	Shanmian 6	NIR China	Yes	Yes	212423736	199378261	29371252358	29362621103	29.36	12.7788	0.9386	PRJNA564187	(Han et al., 2022)
COLD564	Xinluzao 62	NIR China	Yes	Yes	55874249	54403046	8051081746	8048366423	8.05	3.5029	0.9737	PRJNA564187	(Han et al., 2022)
COLD266	Xinluzhong 29	NIR China	Yes	Yes	254021201	229052954	33737473793	33727130134	33.73	14.6784	0.9017	PRJNA564187	(Han et al., 2022)
COLD664	Xinluzao 16	NIR China	Yes	Yes	248879842	225093739	33288773993	33278033340	33.28	14.4832	0.9044	PRJNA564187	(Han et al., 2022)
COLD620	Xinshi H8	NIR China	Yes	Yes	233068547	229155345	33940743043	33929200559	33.93	14.7669	0.9832	PRJNA564187	(Han et al., 2022)
COLD568	Xinluzao 11	NIR China	Yes	Yes	230661065	198335614	29288298049	29277977889	29.28	12.7427	0.8599	PRJNA564187	(Han et al., 2022)
COLD716	Xinluzhong 40	NIR China	No	Yes	225436232	220685004	32679532642	32668805651	32.67	14.2182	0.9789	PRJNA564187	(Han et al., 2022)
COLD340	Xinluzhong 6	NIR China	Yes	Yes	222461875	216624843	31885915999	31875043758	31.88	13.8729	0.9738	PRJNA564187	(Han et al., 2022)
COLD272	Xinluzhong 32	NIR China	Yes	Yes	208797391	206003206	30458762389	30448887346	30.45	13.2519	0.9866	PRJNA564187	(Han et al., 2022)
COLD246	Xinluzao 18	NIR China	Yes	Yes	240696228	239358254	35300515938	35289887041	35.29	15.3585	0.9944	PRJNA564187	(Han et al., 2022)
COLD240	Xinluzao 20	NIR China	Yes	Yes	211224406	207488964	30730225804	30720629641	30.72	13.3701	0.9823	PRJNA564187	(Han et al., 2022)
COLD726	Jinmian 20	NIR China	Yes	Yes	206420259	204720644	30185609284	30176382586	30.18	13.1331	0.9918	PRJNA564187	(Han et al., 2022)
COLD324	Xinluzhong 16	NIR China	No	Yes	216110083	213467785	31596319873	31586158428	31.59	13.7469	0.9878	PRJNA564187	(Han et al., 2022)
COLD426	Xinluzhong 31	NIR China	Yes	Yes	222232621	201554389	29634413609	29620029112	29.62	12.8933	0.907	PRJNA564187	(Han et al., 2022)
COLD610	Xinluzao 41	NIR China	Yes	Yes	226104770	221409038	32692019691	32682478543	32.68	14.2236	0.9792	PRJNA564187	(Han et al., 2022)
COLD594	Xinluzhong 4	NIR China	Yes	Yes	219784087	199668334	29500168474	29490867278	29.49	12.8349	0.9085	PRJNA564187	(Han et al., 2022)
COLD326	Xinluzhong 8	NIR China	Yes	Yes	211091395	202709431	29977998916	29968302386	29.97	13.0428	0.9603	PRJNA564187	(Han et al., 2022)
COLD296	Xinluzao 12	NIR China	Yes	Yes	246531683	211818635	31273063748	31262698431	31.26	13.6062	0.8592	PRJNA564187	(Han et al., 2022)
COLD384	Huiyuan 717	NIR China	Yes	Yes	236431615	222498528	32934733924	32924547163	32.92	14.3292	0.9411	PRJNA564187	(Han et al., 2022)
COLD532	KuiTunXi96-167	NIR China	Yes	Yes	52536538	52376916	5078467209	5078067883	5.08	2.2095	0.997	SRP047301	(Fang et al., 2017)
COLD64	AusV2/757	Non-China Region	Yes	Yes	72395367	72212126	10534506937	10533473791	10.53	4.5833	0.9975	PRJNA399050	(Ma et al., 2018)
COLD66	F281	Non-China Region	Yes	Yes	72432797	72246269	10590983216	10589756992	10.59	4.6079	0.9974	PRJNA399050	(Ma et al., 2018)
COLD202	Uganda3	Non-China Region	Yes	Yes	82833814	82190950	12196975338	12195302425	12.2	5.3066	0.9922	PRJNA399050	(Ma et al., 2018)
COLD204	CZA(70)33	Non-China Region	Yes	Yes	84935425	84671810	12366386077	12364624256	12.36	5.3803	0.9969	PRJNA399050	(Ma et al., 2018)
COLD206	Chirpan996	Non-China Region	Yes	Yes	84270399	83905599	12218919511	12216873568	12.22	5.3162	0.9957	PRJNA399050	(Ma et al., 2018)
COLD164	Baxi006	Non-China Region	Yes	Yes	79321381	79051072	11650979203	11649093352	11.65	5.0691	0.9966	PRJNA399050	(Ma et al., 2018)
COLD168	Nonglin1	Non-China Region	Yes	Yes	87850589	87499201	12916588066	12914513517	12.91	5.6197	0.996	PRJNA399050	(Ma et al., 2018)
COLD76	AusSiV2	Non-China Region	Yes	Yes	72383296	72092893	10517492655	10515647887	10.52	4.5759	0.996	PRJNA399050	(Ma et al., 2018)
COLD112	CF-43/2	Non-China Region	Yes	Yes	79432435	79108844	11540822386	11538837590	11.54	5.0212	0.9959	PRJNA399050	(Ma et al., 2018)
COLD114	Buhala6	Non-China Region	Yes	Yes	69686685	69415651	10198977680	10197078324	10.2	4.4374	0.9961	PRJNA399050	(Ma et al., 2018)
COLD52	Bao2367	Non-China Region	Yes	Yes	121393088	120876961	17759886103	17756589685	17.76	7.7269	0.9957	PRJNA399050	(Ma et al., 2018)
COLD40	BJA592	Non-China Region	Yes	Yes	87440505	86975919	12485747133	12478921197	12.48	5.4323	0.9947	PRJNA399050	(Ma et al., 2018)
COLD56	E-40	Non-China Region	Yes	Yes	111782105	111483626	16386362466	16383612946	16.38	7.1294	0.9973	PRJNA399050	(Ma et al., 2018)
COLD90	BP52	Non-China Region	Yes	Yes	83698367	83018967	12224860677	12215214182	12.22	5.3188	0.9919	PRJNA399050	(Ma et al., 2018)
COLD152	Cestam86-1	Non-China Region	Yes	Yes	94766332	94421239	13825308584	13822756424	13.82	6.0151	0.9964	PRJNA399050	(Ma et al., 2018)
COLD128	Desmotada	Non-China Region	Yes	Yes	80464833	79972926	11488615711	11485100438	11.49	4.9984	0.9939	PRJNA399050	(Ma et al., 2018)
COLD34	Chad3*	Non-China Region	Yes	Yes	129768743	129310056	18407297986	18399631085	18.4	8.0086	0.9965	PRJNA399050	(Ma et al., 2018)
COLD86	AC321	Non-China Region	Yes	Yes	95557379	95130300	14040303623	14039295644	14.04	6.1086	0.9955	PRJNA399050	(Ma et al., 2018)
COLD10	208H-1	Non-China Region	Yes	Yes	66244429	65510189	9460987684	9458833811	9.46	4.1163	0.9889	PRJNA399050	(Ma et al., 2018)
COLD100	93Guowaiyin-14	Non-China Region	Yes	Yes	83228369	82826937	12082346782	12073888618	12.07	5.2568	0.9952	PRJNA399050	(Ma et al., 2018)
COLD110	Pilose-3	Non-China Region	Yes	Yes	81412392	81145224	11923452754	11921595937	11.92	5.1876	0.9967	PRJNA399050	(Ma et al., 2018)
COLD192	FH682	Non-China Region	Yes	Yes	75384723	75019005	10867987119	10865907824	10.87	4.7284	0.9951	PRJNA399050	(Ma et al., 2018)
COLD162	93guowaiyin-4	Non-China Region	Yes	Yes	97135618	96855585	14141268174	14138838886	14.14	6.1526	0.9971	PRJNA399050	(Ma et al., 2018)
COLD68	Greenlint	Non-China Region	Yes	Yes	91334504	91071330	13429620307	13427441205	13.43	5.8429	0.9971	PRJNA399050	(Ma et al., 2018)
COLD132	93guowaiyin-17	Non-China Region	Yes	Yes	89299957	89004698	12770906692	12743407040	12.74	5.5563	0.9967	PRJNA399050	(Ma et al., 2018)
COLD60	Sulianmian156	Non-China Region	Yes	Yes	84604991	84358123	12295723702	12293839254	12.29	5.3496	0.9971	PRJNA399050	(Ma et al., 2018)
COLD208	C1835	Non-China Region	Yes	Yes	85343210	84937848	12428914652	12427145262	12.43	5.4076	0.9953	PRJNA399050	(Ma et al., 2018)
COLD80	C6524	Non-China Region	Yes	Yes	18166127	18103998	2651278623	2650822969	2.65	1.1535	0.9966	PRJNA399050	(Ma et al., 2018)
COLD160	Feiergan175	Non-China Region	Yes	Yes	72380628	72109217	10604019654	10602308190	10.6	4.6136	0.9963	PRJNA399050	(Ma et al., 2018)
COLD176	41B006	Non-China Region	Yes	Yes	81296857	81023633	11939714251	11937693489	11.94	5.1947	0.9966	PRJNA399050	(Ma et al., 2018)
COLD124	149Х	Non-China Region	Yes	Yes	88378914	88108095	12908503320	12898637415	12.9	5.6162	0.9969	PRJNA399050	(Ma et al., 2018)
COLD172	Sulianmian12	Non-China Region	Yes	Yes	80724036	80430030	11860761052	11859312389	11.86	5.1604	0.9964	PRJNA399050	(Ma et al., 2018)
COLD36	Tukumanludimian	Non-China Region	Yes	Yes	81684348	81394876	11626454260	11621957652	11.62	5.0584	0.9965	PRJNA399050	(Ma et al., 2018)
COLD170	Local Cotton-1	Non-China Region	Yes	Yes	96286732	95903454	14160935764	14158568029	14.16	6.1611	0.996	PRJNA399050	(Ma et al., 2018)
COLD194	Local cotton-2	Non-China Region	Yes	Yes	109341151	108829972	15589113981	15564785515	15.56	6.7825	0.9953	PRJNA399050	(Ma et al., 2018)
COLD42	Sulianmian78	Non-China Region	Yes	Yes	105378129	105067166	15411390942	15409232631	15.41	6.7052	0.997	PRJNA399050	(Ma et al., 2018)
COLD180	Sulian8909	Non-China Region	No	Yes	92025607	91625414	13225952497	13223334367	13.22	5.7543	0.9957	PRJNA399050	(Ma et al., 2018)
COLD182	TYJ-98-35	Non-China Region	Yes	Yes	84112448	83829259	11996840575	11987689003	11.99	5.2196	0.9966	PRJNA399050	(Ma et al., 2018)
COLD104	С3210	Non-China Region	Yes	Yes	86966557	86616204	12537208767	12528575690	12.53	5.4547	0.996	PRJNA399050	(Ma et al., 2018)
COLD130	Sulianmian35	Non-China Region	Yes	Yes	90192939	89895756	13047065731	13044088889	13.04	5.6765	0.9967	PRJNA399050	(Ma et al., 2018)
COLD142	Anjiyan-60	Non-China Region	Yes	Yes	86673638	86368998	12534457396	12531925987	12.53	5.4535	0.9965	PRJNA399050	(Ma et al., 2018)
COLD58	GP203	Non-China Region	Yes	Yes	73376806	72824403	10720447919	10718694039	10.72	4.6642	0.9925	PRJNA399050	(Ma et al., 2018)
COLD44	MAR-7A-3	Non-China Region	Yes	Yes	93148864	92539549	13580859670	13578780259	13.58	5.9087	0.9935	PRJNA399050	(Ma et al., 2018)
COLD28	Deltapine-duanguozhi	Non-China Region	Yes	Yes	84017985	83799194	12205993830	12203963044	12.2	5.3106	0.9974	PRJNA399050	(Ma et al., 2018)
COLD122	PD97072	Non-China Region	Yes	Yes	78047525	77818378	11359747074	11358290340	11.36	4.9424	0.9971	PRJNA399050	(Ma et al., 2018)
COLD166	Cook1627	Non-China Region	Yes	Yes	75754491	75509534	10995452598	10993976059	10.99	4.7839	0.9968	PRJNA399050	(Ma et al., 2018)
COLD116	M-8114-0224	Non-China Region	Yes	Yes	77203470	76981436	11215270132	11213840314	11.21	4.8795	0.9971	PRJNA399050	(Ma et al., 2018)
COLD354	TM-1	Non-China Region	Yes	Yes	194858789	182563552	26934289328	26926584233	26.93	11.7185	0.9369	PRJNA399050	(Ma et al., 2018)
COLD154	PD0113	Non-China Region	Yes	Yes	80538248	80262671	11669957558	11668268016	11.67	5.0773	0.9966	PRJNA399050	(Ma et al., 2018)
COLD62	Dezhou973	Non-China Region	Yes	Yes	7617720	7595349	1111929456	1111751448	1.11	0.4838	0.9971	PRJNA399050	(Ma et al., 2018)
COLD188	Stoneville453	Non-China Region	Yes	Yes	81114995	80874410	11691739218	11690274649	11.69	5.0868	0.997	PRJNA399050	(Ma et al., 2018)
COLD82	GZNn	Non-China Region	Yes	Yes	71350567	71053470	10425058193	10411602836	10.41	4.5357	0.9958	PRJNA399050	(Ma et al., 2018)
COLD74	Deltapine16	Non-China Region	Yes	Yes	97012784	96541335	14209331135	14190864589	14.19	6.1822	0.9951	PRJNA399050	(Ma et al., 2018)
COLD146	misikete8711ne	Non-China Region	Yes	Yes	70953403	70728509	10293111053	10291524748	10.29	4.4783	0.9968	PRJNA399050	(Ma et al., 2018)
COLD92	Chaojijiaodezimian	Non-China Region	Yes	Yes	79913626	79685587	11686283514	11677624985	11.68	5.0844	0.9971	PRJNA399050	(Ma et al., 2018)
COLD46	Express	Non-China Region	Yes	Yes	101616005	100726061	14796459494	14794180115	14.79	6.4376	0.9912	PRJNA399050	(Ma et al., 2018)
COLD144	DP90	Non-China Region	Yes	Yes	74467407	74142461	10755438010	10753771628	10.75	4.6795	0.9956	PRJNA399050	(Ma et al., 2018)
COLD108	Delfos2404	Non-China Region	Yes	Yes	87051405	86761205	12729913435	12728253209	12.73	5.5385	0.9967	PRJNA399050	(Ma et al., 2018)
COLD120	Babshaw1	Non-China Region	Yes	Yes	86355298	86066246	12571320152	12569652456	12.57	5.4695	0.9967	PRJNA399050	(Ma et al., 2018)
COLD178	DengenHS120	Non-China Region	Yes	Yes	89898287	89625723	13049902555	13047948778	13.05	5.6777	0.997	PRJNA399050	(Ma et al., 2018)
COLD210	PD2165	Non-China Region	Yes	Yes	84090836	83840522	12344537198	12335812751	12.34	5.3708	0.997	PRJNA399050	(Ma et al., 2018)
COLD98	M28114-313	Non-China Region	Yes	Yes	83768593	83293556	12162404331	12160161338	12.16	5.2916	0.9943	PRJNA399050	(Ma et al., 2018)
COLD118	Z37less	Non-China Region	Yes	Yes	91599780	91325055	13320667601	13318641457	13.32	5.7955	0.997	PRJNA399050	(Ma et al., 2018)
COLD50	B-35	Non-China Region	Yes	Yes	90154961	89819466	13202506959	13200332611	13.2	5.7441	0.9963	PRJNA399050	(Ma et al., 2018)
COLD138	L-5F45	Non-China Region	Yes	Yes	76638442	76385840	11126149615	11123988669	11.12	4.8407	0.9967	PRJNA399050	(Ma et al., 2018)
COLD140	MSCO-8	Non-China Region	Yes	Yes	90232819	89951203	13048920500	13047021927	13.05	5.6773	0.9969	PRJNA399050	(Ma et al., 2018)
COLD158	Rowden	Non-China Region	Yes	Yes	95356302	94999545	13481276704	13472715491	13.47	5.8654	0.9963	PRJNA399050	(Ma et al., 2018)
COLD186	Lambright GL-N	Non-China Region	Yes	Yes	87220476	86839008	12407875052	12381384937	12.38	5.3984	0.9956	PRJNA399050	(Ma et al., 2018)
COLD126	Delfos9169A	Non-China Region	Yes	Yes	84937678	84688914	12377659408	12375710989	12.38	5.3853	0.9971	PRJNA399050	(Ma et al., 2018)
COLD190	gL2gl3	Non-China Region	Yes	Yes	81806880	81465398	11733145035	11731087705	11.73	5.1048	0.9958	PRJNA399050	(Ma et al., 2018)
COLD48	King	Non-China Region	Yes	Yes	90488716	89963484	13200940978	13198668595	13.2	5.7434	0.9942	PRJNA399050	(Ma et al., 2018)
COLD78	Delcot277-5	Non-China Region	Yes	Yes	85253356	84891021	12323498907	12320774435	12.32	5.3617	0.9957	PRJNA399050	(Ma et al., 2018)
COLD174	Caike510	Non-China Region	Yes	Yes	86148383	85853536	12321654851	12319367947	12.32	5.3609	0.9966	PRJNA399050	(Ma et al., 2018)
COLD84	Acala1517-70	Non-China Region	Yes	Yes	78845929	78483951	11531243252	11522725910	11.52	5.017	0.9954	PRJNA399050	(Ma et al., 2018)
COLD134	M87-2	Non-China Region	Yes	Yes	91116905	90801568	13128357458	13126324695	13.13	5.7119	0.9965	PRJNA399050	(Ma et al., 2018)
COLD88	V1	Non-China Region	Yes	Yes	83145513	82645107	12162976512	12154386562	12.15	5.2918	0.994	PRJNA399050	(Ma et al., 2018)
COLD102	HF5RUP	Non-China Region	Yes	Yes	89428001	88913449	12815963893	12798259471	12.8	5.5759	0.9942	PRJNA399050	(Ma et al., 2018)
COLD94	PD3246	Non-China Region	Yes	Yes	77076387	76672237	11038022407	11035478882	11.04	4.8024	0.9948	PRJNA399050	(Ma et al., 2018)
COLD148	EmpireStrN2-4	Non-China Region	Yes	Yes	87749858	87471468	12592441822	12590273678	12.59	5.4787	0.9968	PRJNA399050	(Ma et al., 2018)
COLD2	CC28	Non-China Region	Yes	Yes	90154824	89799918	13219869624	13216980927	13.22	5.7517	0.9961	PRJNA399050	(Ma et al., 2018)
COLD32	Xinmian33B*	Non-China Region	Yes	Yes	80290235	79986320	11666088471	11663879293	11.66	5.0757	0.9962	PRJNA399050	(Ma et al., 2018)
COLD184	GP81	Non-China Region	Yes	Yes	83252980	82931270	12043237435	12040883069	12.04	5.2398	0.9961	PRJNA399050	(Ma et al., 2018)
COLD196	Ari971	Non-China Region	Yes	Yes	88404994	88041677	12701415731	12696346823	12.7	5.5261	0.9959	PRJNA399050	(Ma et al., 2018)
COLD200	RTbaixu*	Non-China Region	Yes	Yes	92379127	91909720	13585144460	13582659788	13.58	5.9106	0.9949	PRJNA399050	(Ma et al., 2018)
COLD136	St213RNR	Non-China Region	Yes	Yes	90531746	90201029	13158292036	13155981853	13.16	5.7249	0.9963	PRJNA399050	(Ma et al., 2018)
COLD106	Colombia	Non-China Region	Yes	Yes	83083443	82652158	12068337278	12065833055	12.07	5.2507	0.9948	PRJNA399050	(Ma et al., 2018)
COLD150	V83-013	Non-China Region	No	Yes	90544297	90195939	13093656995	13091170874	13.09	5.6968	0.9962	PRJNA399050	(Ma et al., 2018)
COLD198	SA1064B1	Non-China Region	Yes	Yes	82667199	82185374	12028491974	12024765694	12.02	5.2333	0.9942	PRJNA399050	(Ma et al., 2018)
COLD70	GP135	Non-China Region	Yes	Yes	89749164	89319447	12922292882	12919211379	12.92	5.6222	0.9952	PRJNA399050	(Ma et al., 2018)
COLD72	Arkansas971	Non-China Region	Yes	Yes	81227078	80663993	11683634108	11679222734	11.68	5.0833	0.9931	PRJNA399050	(Ma et al., 2018)
COLD96	PD6186	Non-China Region	Yes	Yes	83483653	82918819	12111304013	12108011376	12.11	5.2694	0.9932	PRJNA399050	(Ma et al., 2018)
COLD318	Brazil Maozi	Non-China Region	Yes	Yes	171272867	156533873	23203435821	23199941972	23.2	10.0953	0.9139	PRJNA564187	(Han et al., 2022)
COLD592	India xiao baoye	Non-China Region	Yes	Yes	213956166	174467051	25728604983	25720799280	25.72	11.194	0.8154	PRJNA564187	(Han et al., 2022)
COLD312	Brazil cooperative seed	Non-China Region	Yes	Yes	229867009	202294180	29888482878	29878833159	29.88	13.0038	0.88	PRJNA564187	(Han et al., 2022)
COLD516	KK 1543	Non-China Region	Yes	Yes	92001651	90327325	13335625733	13331406209	13.33	5.802	0.9818	PRJNA564187	(Han et al., 2022)
COLD520	C1470	Non-China Region	Yes	Yes	100781055	99533230	14708005072	14703265235	14.7	6.3991	0.9876	PRJNA564187	(Han et al., 2022)
COLD518	108Ф	Non-China Region	Yes	Yes	101656397	100727558	14884621596	14880346462	14.88	6.476	0.9909	PRJNA564187	(Han et al., 2022)
COLD474	611Б	Non-China Region	Yes	Yes	126821741	125952558	18655774786	18649523573	18.65	8.1167	0.9931	PRJNA564187	(Han et al., 2022)
COLD476	DES926	Non-China Region	Yes	Yes	151052498	150228700	14545113778	14542871841	14.54	6.3283	0.9945	PRJNA564187	(Han et al., 2022)
COLD614	DELFOS 531C	Non-China Region	Yes	Yes	196041811	193211087	28630082525	28622355247	28.62	12.4563	0.9856	PRJNA564187	(Han et al., 2022)
COLD434	DPL15	Non-China Region	Yes	Yes	203544639	195015731	28744369977	28736086233	28.74	12.5061	0.9581	PRJNA564187	(Han et al., 2022)
COLD722	AoC	Non-China Region	Yes	Yes	45185811	45011882	4392380577	4391973023	4.39	1.911	0.9962	SRP047301	(Fang et al., 2017)
COLD156	SuLianMian116Xi	Non-China Region	Yes	Yes	56468339	54774036	5347092734	5346548515	5.35	2.3264	0.97	SRP047301	(Fang et al., 2017)
COLD448	Stoneville2B	Non-China Region	Yes	Yes	208683699	206844230	30467973302	30459060512	30.46	13.256	0.9912	SRP047301	(Fang et al., 2017)
COLD548	Zhong9806	Non-NIR China	Yes	Yes	118027203	117637826	17499392861	17495520417	17.5	7.6136	0.9967	PRJNA1345572
COLD550	Zhong9807	Non-NIR China	Yes	Yes	115799192	113818339	16878634842	16874731675	16.87	7.3435	0.9829	PRJNA1345572
COLD552	ZhongJL16	Non-NIR China	Yes	Yes	104561672	103451717	15344879506	15341729818	15.34	6.6762	0.9894	PRJNA1345572
COLD554	ZhongJ0141	Non-NIR China	No	Yes	122534643	121625591	18071998358	18067947596	18.07	7.8627	0.9926	PRJNA1345572
COLD556	ZhongJ0169	Non-NIR China	Yes	Yes	112061562	111639069	16587983405	16584248827	16.58	7.2171	0.9962	PRJNA1345572
COLD558	ZhongH177	Non-NIR China	Yes	Yes	113792349	110091226	16262219755	16258542551	16.26	7.0753	0.9675	PRJNA1345572
COLD560	ZhongJ0710	Non-NIR China	Yes	Yes	123927400	122723673	18238369075	18234244303	18.23	7.9351	0.9903	PRJNA1345572
COLD24	Bamanaliangdamian	Non-NIR China	Yes	Yes	91725037	91494487	13180708800	13178954847	13.18	5.7346	0.9975	PRJNA399050	(Ma et al., 2018)
COLD26	Nandanlihudamian	Non-NIR China	Yes	Yes	108380526	108076624	15871822297	15869299152	15.87	6.9055	0.9972	PRJNA399050	(Ma et al., 2018)
COLD8	70-24	Non-NIR China	Yes	Yes	99199293	98887920	14547470386	14545140124	14.55	6.3293	0.9969	PRJNA399050	(Ma et al., 2018)
COLD12	Luodiantiezi	Non-NIR China	Yes	Yes	120734057	119727890	17280339978	17276660690	17.28	7.5183	0.9917	PRJNA399050	(Ma et al., 2018)
COLD22	Pingtanglaoyanghua	Non-NIR China	Yes	Yes	95633451	95247937	13945862504	13942622356	13.94	6.0675	0.996	PRJNA399050	(Ma et al., 2018)
COLD18	Dianlijiangxianmiaohua	Non-NIR China	Yes	Yes	92422747	91926744	13440260994	13437239428	13.44	5.8476	0.9946	PRJNA399050	(Ma et al., 2018)
COLD14	Guidu'anxianbaizi	Non-NIR China	Yes	Yes	93696939	93351615	13658278637	13655253609	13.66	5.9424	0.9963	PRJNA399050	(Ma et al., 2018)
COLD30	Nandanbadidahua	Non-NIR China	Yes	Yes	112613726	112306231	16553462432	16549844822	16.55	7.2021	0.9973	PRJNA399050	(Ma et al., 2018)
COLD16	Guiluochengdamian	Non-NIR China	Yes	Yes	104436869	103897357	15086023168	15082545278	15.08	6.5636	0.9948	PRJNA399050	(Ma et al., 2018)
COLD334	Yishuhong	Non-NIR China	Yes	Yes	220928349	215205868	31839311956	31829882417	31.83	13.8526	0.9741	PRJNA399050	(Ma et al., 2018)
COLD578	Eguangmian	Non-NIR China	Yes	Yes	187663224	157882474	23276511864	23269640123	23.27	10.1271	0.8413	PRJNA399050	(Ma et al., 2018)
COLD54	Wufen1	Non-NIR China	Yes	Yes	111525617	111167880	16346909008	16343778875	16.34	7.1122	0.9968	PRJNA399050	(Ma et al., 2018)
COLD4	70-1437	Non-NIR China	Yes	Yes	85069577	84486466	12499832408	12497168374	12.5	5.4384	0.9931	PRJNA399050	(Ma et al., 2018)
COLD6	Cimian9	Non-NIR China	Yes	Yes	100268384	99665743	14588961453	14584760893	14.58	6.3473	0.994	PRJNA399050	(Ma et al., 2018)
COLD424	Jinmian 12	Non-NIR China	No	Yes	188720944	185633164	27548588868	27545267691	27.55	11.9858	0.9836	PRJNA564187	(Han et al., 2022)
COLD396	Liaomian 9	Non-NIR China	Yes	Yes	89695529	71574643	10538926499	10535812734	10.54	4.5853	0.798	PRJNA564187	(Han et al., 2022)
COLD292	Taiyuan 3	Non-NIR China	Yes	Yes	188954375	183406272	27213267870	27209140187	27.21	11.8399	0.9706	PRJNA564187	(Han et al., 2022)
COLD232	Jinmian 19	Non-NIR China	Yes	Yes	171482858	160753413	23855981487	23852472414	23.85	10.3792	0.9374	PRJNA564187	(Han et al., 2022)
COLD298	Qinli 514	Non-NIR China	Yes	Yes	81155559	78536167	11609377259	11605825890	11.61	5.051	0.9677	PRJNA564187	(Han et al., 2022)
COLD436	Yuan 32	Non-NIR China	Yes	Yes	186559523	145536125	21370151479	21363364008	21.36	9.2977	0.7801	PRJNA564187	(Han et al., 2022)
COLD226	Jinmian 21	Non-NIR China	Yes	Yes	197671900	192776496	28533376939	28524140775	28.52	12.4143	0.9752	PRJNA564187	(Han et al., 2022)
COLD216	Jinmian 11	Non-NIR China	No	Yes	239437525	234779276	34723866500	34710753974	34.71	15.1076	0.9805	PRJNA564187	(Han et al., 2022)
COLD442	Jinzhong 119	Non-NIR China	Yes	Yes	200578417	178642030	26275859937	26266523829	26.27	11.4321	0.8906	PRJNA564187	(Han et al., 2022)
COLD640	Yunzao 219	Non-NIR China	Yes	Yes	213370789	180675508	26614161258	26605757187	26.61	11.5792	0.8468	PRJNA564187	(Han et al., 2022)
COLD230	Jinmian 29	Non-NIR China	No	Yes	208615128	192198302	28437149723	28428777260	28.43	12.3724	0.9213	PRJNA564187	(Han et al., 2022)
COLD366	Liaoyangmianshuangtao	Non-NIR China	Yes	Yes	202992993	200160891	29529519599	29519879232	29.52	12.8477	0.986	PRJNA564187	(Han et al., 2022)
COLD220	Liaomian 13	Non-NIR China	Yes	Yes	192310593	181504702	26837025135	26829368531	26.83	11.6762	0.9438	PRJNA564187	(Han et al., 2022)
COLD278	Chaoyangmian 1	Non-NIR China	Yes	Yes	211179268	186473612	27534393245	27525495038	27.53	11.9796	0.883	PRJNA564187	(Han et al., 2022)
COLD630	Jin 10	Non-NIR China	Yes	Yes	222849605	209610549	31042448452	31031166601	31.03	13.5059	0.9406	PRJNA564187	(Han et al., 2022)
COLD394	Liaomian 1	Non-NIR China	Yes	Yes	222390636	217605300	32239032796	32228914010	32.23	14.0265	0.9785	PRJNA564187	(Han et al., 2022)
COLD282	Liao 96-63	Non-NIR China	Yes	Yes	235465924	189794671	27986733640	27977861370	27.98	12.1764	0.806	PRJNA564187	(Han et al., 2022)
COLD254	Jinmian 18	Non-NIR China	Yes	Yes	226917432	217245541	32004493301	31994226900	31.99	13.9245	0.9574	PRJNA564187	(Han et al., 2022)
COLD290	Liao 2	Non-NIR China	Yes	Yes	240243844	225313239	33306106683	33293541045	33.29	14.4908	0.9379	PRJNA564187	(Han et al., 2022)
COLD228	Liaomian 19	Non-NIR China	Yes	Yes	229059980	218907292	32268237007	32258561938	32.26	14.0392	0.9557	PRJNA564187	(Han et al., 2022)
COLD212	Jinmian 6	Non-NIR China	Yes	Yes	210568123	207796084	30744579916	30735179716	30.74	13.3763	0.9868	PRJNA564187	(Han et al., 2022)
COLD414	Jinmian 6	Non-NIR China	Yes	Yes	208414563	204044228	30071149292	30060873027	30.06	13.0833	0.979	PRJNA564187	(Han et al., 2022)
COLD504	Xi 8-1	Non-NIR China	Yes	Yes	126223258	107852547	15875574059	15871142364	15.87	6.9071	0.8545	PRJNA564187	(Han et al., 2022)
COLD234	Xiang 4108	Non-NIR China	Yes	Yes	127852858	120240210	17764242207	17758903879	17.76	7.7288	0.9405	PRJNA564187	(Han et al., 2022)
COLD406	Xiang SC-24	Non-NIR China	Yes	Yes	182789341	174848659	25830148505	25824739131	25.82	11.2381	0.9566	PRJNA564187	(Han et al., 2022)
COLD306	Xiangmian 13	Non-NIR China	Yes	Yes	198898104	126338400	18573520430	18567769692	18.57	8.0809	0.6352	PRJNA564187	(Han et al., 2022)
COLD264	Xi 9	Non-NIR China	Yes	Yes	203680609	198781897	29254835635	29247684672	29.25	12.7281	0.9759	PRJNA564187	(Han et al., 2022)
COLD632	Xi 7	Non-NIR China	Yes	Yes	183020062	180336188	26581573422	26573269969	26.57	11.5651	0.9853	PRJNA564187	(Han et al., 2022)
COLD304	Xiangmian 10	Non-NIR China	Yes	Yes	208724007	195695964	28926607546	28917492021	28.92	12.5853	0.9376	PRJNA564187	(Han et al., 2022)
COLD410	Jingmian 1	Non-NIR China	Yes	Yes	223741083	216224086	31876868309	31866649185	31.87	13.8689	0.9664	PRJNA564187	(Han et al., 2022)
COLD468	Jin 185	Non-NIR China	Yes	Yes	83543974	73619845	10855647020	10852151566	10.85	4.7231	0.8812	PRJNA564187	(Han et al., 2022)
COLD634	Chuan 338	Non-NIR China	Yes	Yes	194456186	179447978	26622228462	26618189413	26.62	11.5828	0.9228	PRJNA564187	(Han et al., 2022)
COLD570	Jinke 707	Non-NIR China	Yes	Yes	190291936	183467444	26924358553	26919943643	26.92	11.7142	0.9641	PRJNA564187	(Han et al., 2022)
COLD358	Sha 2	Non-NIR China	Yes	Yes	185065663	171975213	25509424793	25504921853	25.5	11.0986	0.9293	PRJNA564187	(Han et al., 2022)
COLD456	Ekangmian 2	Non-NIR China	Yes	Yes	192215273	190302579	27984590093	27980069307	27.98	12.1755	0.99	PRJNA564187	(Han et al., 2022)
COLD260	Sumian 11	Non-NIR China	Yes	Yes	128229486	106888560	15791846251	15788211881	15.79	6.8707	0.8336	PRJNA564187	(Han et al., 2022)
COLD530	Yinshan 8	Non-NIR China	No	Yes	110275049	102082205	15070740229	15066353933	15.07	6.557	0.9257	PRJNA564187	(Han et al., 2022)
COLD300	Wanmian 73-10	Non-NIR China	Yes	Yes	114438003	109077877	16115398739	16110863393	16.11	7.0115	0.9532	PRJNA564187	(Han et al., 2022)
COLD652	Shumian 1	Non-NIR China	Yes	Yes	128125018	125041178	18508213526	18503015607	18.5	8.0525	0.9759	PRJNA564187	(Han et al., 2022)
COLD372	Jinyu 5	Non-NIR China	Yes	Yes	136709567	129635856	19154923005	19150466531	19.15	8.3339	0.9483	PRJNA564187	(Han et al., 2022)
COLD606	Sumian 3	Non-NIR China	Yes	Yes	137795962	130323901	19207488470	19202235740	19.2	8.3568	0.9458	PRJNA564187	(Han et al., 2022)
COLD214	SGK958	Non-NIR China	Yes	Yes	131844140	126428403	18688485350	18683059876	18.68	8.131	0.9589	PRJNA564187	(Han et al., 2022)
COLD580	Emian 4	Non-NIR China	Yes	Yes	139008200	121612372	17954985180	17950236734	17.95	7.8118	0.8749	PRJNA564187	(Han et al., 2022)
COLD344	Chuanmian 45	Non-NIR China	Yes	Yes	142440091	132960164	19664055543	19658340080	19.66	8.5554	0.9334	PRJNA564187	(Han et al., 2022)
COLD376	Sumian 22	Non-NIR China	Yes	Yes	223565389	194484014	28769777810	28761218299	28.76	12.5171	0.8699	PRJNA564187	(Han et al., 2022)
COLD576	110-47	Non-NIR China	Yes	Yes	191484163	182896731	26987419902	26978939565	26.98	11.7416	0.9552	PRJNA564187	(Han et al., 2022)
COLD238	Sumian 15	Non-NIR China	Yes	Yes	196074412	186833792	27498803709	27492858747	27.49	11.9641	0.9529	PRJNA564187	(Han et al., 2022)
COLD362	666	Non-NIR China	Yes	Yes	215651606	198731268	29361217792	29351670940	29.35	12.7744	0.9215	PRJNA564187	(Han et al., 2022)
COLD460	Yumian 1	Non-NIR China	Yes	Yes	214998427	203788893	30027265884	30018190911	30.02	13.0642	0.9479	PRJNA564187	(Han et al., 2022)
COLD462	Yumian 1	Non-NIR China	Yes	Yes	208119153	167865113	24634072160	24626461451	24.63	10.7177	0.8066	PRJNA564187	(Han et al., 2022)
COLD302	Wanmian 17	Non-NIR China	Yes	Yes	217222447	207182521	30636737235	30627376623	30.63	13.3294	0.9538	PRJNA564187	(Han et al., 2022)
COLD572	Heishanmian 1	Non-NIR China	Yes	Yes	203648021	200711884	29686654335	29676363675	29.68	12.916	0.9856	PRJNA564187	(Han et al., 2022)
COLD244	Simian 3	Non-NIR China	Yes	Yes	206772458	183280252	27099755685	27091612743	27.09	11.7905	0.8864	PRJNA564187	(Han et al., 2022)
COLD440	Xiaoxiandaling	Non-NIR China	Yes	Yes	220258666	211551610	31228870482	31219446861	31.22	13.587	0.9605	PRJNA564187	(Han et al., 2022)
COLD604	Yanzao 2	Non-NIR China	Yes	Yes	207211578	201833385	29757961067	29748271417	29.75	12.947	0.974	PRJNA564187	(Han et al., 2022)
COLD420	Simian 1	Non-NIR China	Yes	Yes	223373113	214398220	31502256721	31492788861	31.49	13.7059	0.9598	PRJNA564187	(Han et al., 2022)
COLD452	Chuan 267	Non-NIR China	Yes	Yes	201749478	200337337	29571166312	29563757183	29.56	12.8658	0.993	PRJNA564187	(Han et al., 2022)
COLD322	Sumian 5	Non-NIR China	Yes	Yes	223725560	215272304	31845535878	31836119338	31.84	13.8553	0.9622	PRJNA564187	(Han et al., 2022)
COLD276	Suyuan 7235	Non-NIR China	Yes	Yes	199970179	187596865	27747667968	27738987106	27.74	12.0724	0.9381	PRJNA564187	(Han et al., 2022)
COLD382	Emian 14	Non-NIR China	Yes	Yes	215514854	212460547	31272728148	31264609776	31.26	13.6061	0.9858	PRJNA564187	(Han et al., 2022)
COLD250	Wangjiangchangrongmian	Non-NIR China	Yes	Yes	225715971	223745529	32992445679	32982502532	32.98	14.3543	0.9913	PRJNA564187	(Han et al., 2022)
COLD480	XuZhouBanBanMian	Non-NIR China	Yes	Yes	49699448	48886527	4731084302	4728622927	4.73	2.0584	0.9836	PRJNA564187	(Han et al., 2022)
COLD256	Wanmian 9	Non-NIR China	Yes	Yes	226515726	211503878	31164494048	31155200174	31.16	13.559	0.9337	PRJNA564187	(Han et al., 2022)
COLD662	Chuan 01	Non-NIR China	Yes	Yes	221456041	208513192	30863074068	30853819292	30.85	13.4279	0.9416	PRJNA564187	(Han et al., 2022)
COLD510	Ejin 1	Non-NIR China	Yes	Yes	194986547	193721511	28571209599	28562557570	28.56	12.4307	0.9935	PRJNA564187	(Han et al., 2022)
COLD524	Yumian 20	Non-NIR China	Yes	Yes	202018931	199163170	29509325989	29507020923	29.51	12.8389	0.9859	PRJNA564187	(Han et al., 2022)
COLD508	86-1	Non-NIR China	Yes	Yes	121245280	119570220	17785692991	17783390942	17.78	7.7382	0.9862	PRJNA564187	(Han et al., 2022)
COLD446	Hua 101	Non-NIR China	Yes	Yes	93232618	73000099	10749648674	10746595315	10.75	4.6769	0.783	PRJNA564187	(Han et al., 2022)
COLD522	CRI 35	Non-NIR China	Yes	Yes	230167883	224327587	33361945236	33356939530	33.36	14.5151	0.9746	PRJNA564187	(Han et al., 2022)
COLD242	Shiduan 5	Non-NIR China	Yes	Yes	92385506	79470147	11723785973	11720302440	11.72	5.1008	0.8602	PRJNA564187	(Han et al., 2022)
COLD404	Zhengnongmian 4	Non-NIR China	Yes	Yes	206879616	173933732	25747634039	25743255368	25.74	11.2022	0.8407	PRJNA564187	(Han et al., 2022)
COLD308	Shengmian 1	Non-NIR China	Yes	Yes	182543824	171958006	25510014718	25504466874	25.5	11.0989	0.942	PRJNA564187	(Han et al., 2022)
COLD582	Shizao 2	Non-NIR China	Yes	Yes	119510467	103212197	15274722076	15271709329	15.27	6.6457	0.8636	PRJNA564187	(Han et al., 2022)
COLD660	Yumian 11	Non-NIR China	Yes	Yes	93086172	83644676	12347011818	12343390244	12.34	5.3719	0.8986	PRJNA564187	(Han et al., 2022)
COLD608	Yuzao 73	Non-NIR China	Yes	Yes	195665195	177459387	26312257067	26308103970	26.31	11.4479	0.907	PRJNA564187	(Han et al., 2022)
COLD636	Guoxinmian 3	Non-NIR China	Yes	Yes	125481902	106647164	15693785297	15688882505	15.69	6.828	0.8499	PRJNA564187	(Han et al., 2022)
COLD526	Lumianyan 28	Non-NIR China	Yes	Yes	144313803	119069816	17545304451	17540016653	17.54	7.6336	0.8251	PRJNA564187	(Han et al., 2022)
COLD422	CRI 19	Non-NIR China	Yes	Yes	125590809	124557610	18348476967	18342766978	18.34	7.983	0.9918	PRJNA564187	(Han et al., 2022)
COLD432	Guoxinmian 11	Non-NIR China	Yes	Yes	137428663	132376449	19545156307	19538997971	19.54	8.5037	0.9632	PRJNA564187	(Han et al., 2022)
COLD638	Huiyuan14-19	Non-NIR China	Yes	Yes	140813056	138082661	20397723800	20391394245	20.39	8.8746	0.9806	PRJNA564187	(Han et al., 2022)
COLD642	CRI 44	Non-NIR China	Yes	Yes	213035590	201700118	29794750526	29788613910	29.79	12.963	0.9468	PRJNA564187	(Han et al., 2022)
COLD258	Lumianyan 32	Non-NIR China	Yes	Yes	203722580	180024566	26531877556	26526107468	26.53	11.5434	0.8837	PRJNA564187	(Han et al., 2022)
COLD236	Zhong 221	Non-NIR China	Yes	Yes	165247779	163445020	24054762847	24047435294	24.05	10.4657	0.9891	PRJNA564187	(Han et al., 2022)
COLD408	CRI 41	Non-NIR China	Yes	Yes	187262337	148766578	21829120837	21822361727	21.82	9.4974	0.7944	PRJNA564187	(Han et al., 2022)
COLD418	CRI 23	Non-NIR China	Yes	Yes	136871668	128778615	18962769146	18957516865	18.96	8.2503	0.9409	PRJNA564187	(Han et al., 2022)
COLD390	Yinshan 6	Non-NIR China	Yes	Yes	225207706	210770141	31193306824	31182913073	31.18	13.5715	0.9359	PRJNA564187	(Han et al., 2022)
COLD644	CRI 10	Non-NIR China	Yes	Yes	203355411	194218238	28630830261	28622021784	28.62	12.4567	0.9551	PRJNA564187	(Han et al., 2022)
COLD270	Bao 6722	Non-NIR China	Yes	Yes	211700905	207226886	30648623464	30639286227	30.64	13.3346	0.9789	PRJNA564187	(Han et al., 2022)
COLD388	Wanmian 3	Non-NIR China	Yes	Yes	222981981	193076800	28544733033	28535742665	28.54	12.4192	0.8659	PRJNA564187	(Han et al., 2022)
COLD320	Jimian 1	Non-NIR China	Yes	Yes	215113348	161453920	23795216716	23788226034	23.79	10.3528	0.7506	PRJNA564187	(Han et al., 2022)
COLD458	Lumian 1	Non-NIR China	Yes	Yes	214135624	206899153	30483659635	30473592712	30.47	13.2628	0.9662	PRJNA564187	(Han et al., 2022)
COLD618	601	Non-NIR China	Yes	Yes	228223204	221227312	32762510795	32752528804	32.75	14.2543	0.9693	PRJNA564187	(Han et al., 2022)
COLD562	Ji 122	Non-NIR China	Yes	Yes	235909702	206316771	30472422396	30463173987	30.46	13.2579	0.8746	PRJNA564187	(Han et al., 2022)
COLD588	Lumian 10	Non-NIR China	Yes	Yes	190955144	178642044	26360389323	26352452493	26.35	11.4688	0.9355	PRJNA564187	(Han et al., 2022)
COLD654	Handan 109	Non-NIR China	No	Yes	206006788	201122913	29585532522	29577011530	29.58	12.872	0.9763	PRJNA564187	(Han et al., 2022)
COLD602	Xuzhou 58	Non-NIR China	Yes	Yes	198864363	195610123	28854183728	28846276998	28.85	12.5538	0.9836	PRJNA564187	(Han et al., 2022)
COLD412	Lumianyan 16	Non-NIR China	Yes	Yes	210159426	181947017	26798340188	26790704432	26.79	11.6594	0.8658	PRJNA564187	(Han et al., 2022)
COLD624	GK164	Non-NIR China	Yes	Yes	227501825	210135005	30984753285	30976021236	30.98	13.4808	0.9237	PRJNA564187	(Han et al., 2022)
COLD416	Shiyuan 321	Non-NIR China	Yes	Yes	237875504	206901171	30326715693	30317863594	30.32	13.1945	0.8698	PRJNA564187	(Han et al., 2022)
COLD450	CRI 3	Non-NIR China	Yes	Yes	216567010	212886392	31389583232	31380664599	31.38	13.6569	0.983	PRJNA564187	(Han et al., 2022)
COLD280	Shuihumian 72-8	Non-NIR China	Yes	Yes	228971856	220217992	32530751321	32520265978	32.52	14.1534	0.9618	PRJNA564187	(Han et al., 2022)
COLD218	Liumian 2	Non-NIR China	No	Yes	225028392	210232748	31099489492	31089643330	31.09	13.5307	0.9342	PRJNA564187	(Han et al., 2022)
COLD656	Yumian 8	Non-NIR China	Yes	Yes	221864233	217185461	32181466138	32173102623	32.17	14.0015	0.9789	PRJNA564187	(Han et al., 2022)
COLD430	Han 5158	Non-NIR China	Yes	Yes	191839997	185051436	27260547773	27251636262	27.25	11.8605	0.9646	PRJNA564187	(Han et al., 2022)
COLD658	GK99-1	Non-NIR China	No	Yes	239862970	218570485	32319322576	32309796706	32.31	14.0614	0.9112	PRJNA564187	(Han et al., 2022)
COLD288	Han 258	Non-NIR China	Yes	Yes	228957425	200765019	29667921419	29658585787	29.66	12.9079	0.8769	PRJNA564187	(Han et al., 2022)
COLD650	CRI 24	Non-NIR China	Yes	Yes	204608188	189505871	27977992482	27970190096	27.97	12.1726	0.9262	PRJNA564187	(Han et al., 2022)
COLD470	Xuzhoudatao	Non-NIR China	Yes	Yes	193556294	170560314	25083548852	25075821989	25.08	10.9133	0.8812	PRJNA564187	(Han et al., 2022)
COLD268	Zhengzhouchangrongmian	Non-NIR China	Yes	Yes	249990990	233747232	34533753170	34523085518	34.52	15.0249	0.935	PRJNA564187	(Han et al., 2022)
COLD512	Renhe 39	Non-NIR China	Yes	Yes	217537503	200785990	29640788793	29631924953	29.63	12.8961	0.923	PRJNA564187	(Han et al., 2022)
COLD646	Ji 169	Non-NIR China	Yes	Yes	221572684	210598550	31036459376	31027292778	31.03	13.5033	0.9505	PRJNA564187	(Han et al., 2022)
COLD454	Jimian 11	Non-NIR China	Yes	Yes	228810711	227598387	33506549233	33497315706	33.5	14.578	0.9947	PRJNA564187	(Han et al., 2022)
COLD506	Zhongzhimian 2	Non-NIR China	Yes	Yes	214241076	211057014	31247160156	31238187291	31.24	13.595	0.9851	PRJNA564187	(Han et al., 2022)
COLD284	Guannong1	Non-NIR China	Yes	Yes	232778788	221588375	32781537275	32771634800	32.77	14.2625	0.9519	SRP047301	(Fang et al., 2017)
COLD492	LiaoMian17	Non-NIR China	Yes	Yes	45898579	45681860	4509305364	4508785722	4.51	1.9619	0.9953	SRP047301	(Fang et al., 2017)
COLD402	BaZhou5628	Non-NIR China	Yes	Yes	4687359	4663365	423141243	423086665	0.42	0.1841	0.9949	SRP047301	(Fang et al., 2017)
COLD484	ZhongMianSuo49	Non-NIR China	Yes	Yes	51378847	49774490	4918266899	4917790835	4.92	2.1398	0.9688	SRP047301	(Fang et al., 2017)
COLD486	EKangMian9	Non-NIR China	Yes	Yes	61103370	59642961	5777560736	5776826494	5.78	2.5137	0.9761	SRP047301	(Fang et al., 2017)
COLD684	353DaLingDi3Xi	Non-NIR China	Yes	Yes	53488229	53134447	5270018659	5269352229	5.27	2.2929	0.9934	SRP047301	(Fang et al., 2017)
COLD724	YuMian2067	Non-NIR China	Yes	Yes	54334069	53885796	5176319782	5174864868	5.17	2.2521	0.9917	SRP047301	(Fang et al., 2017)
COLD294	Zhongmiansuo16	Non-NIR China	Yes	Yes	149342213	109665613	16128382281	16123831168	16.12	7.0171	0.7343	SRP047301	(Fang et al., 2017)
COLD498	ShiYuan638	Non-NIR China	Yes	Yes	85181608	84474537	8326730002	8325195494	8.33	3.6228	0.9917	SRP047301	(Fang et al., 2017)
COLD538	LuMian11(3389)	Non-NIR China	Yes	Yes	122359950	119440644	11798685081	11797859869	11.8	5.1334	0.9761	SRP047301	(Fang et al., 2017)
COLD598	Hu749513	Non-NIR China	Yes	Yes	60340422	59471314	5789545830	5788666230	5.79	2.5189	0.9856	SRP047301	(Fang et al., 2017)

## Sheet: Table S2 Summary of the itrait
Table S2 The summary for i-Traits generated in this study
Digital-trait	Short name of digital-trait	Accessions	Seed number per accession	Photo-taken number per hour	Duration (h)	Sample number	Type	Locus_number
radicle length	RL	356	104	2	120	85440	digital-dynamic-trait	89
variance calculated among germinated seeds only	V_RLG	356	104	2	120	85440	digital-dynamic-trait	74
variance of radicle length calculated across all seeds	V_RLA	356	104	2	120	85440	digital-dynamic-trait	65
germination rate	GR	356	104	2	120	85440	digital-dynamic-trait	90
radicle emergence rate	RER	356	104	2	120	85440	digital-dynamic-trait	403
seed length	SL	356	104	2	24	17088	digital-dynamic-trait	16
seed width	SW	356	104	2	24	17088	digital-dynamic-trait	22
seed area	SA	356	104	2	24	17088	digital-dynamic-trait	22
seed perimeter	SP	356	104	2	24	17088	digital-dynamic-trait	22
variance of seed length	V_SL	356	104	2	24	17088	digital-dynamic-trait	28
variance of seed width	V_SW	356	104	2	24	17088	digital-dynamic-trait	43
variance of seed area	V_SA	356	104	2	24	17088	digital-dynamic-trait	35
variance of seed perimeter	V_SP	356	104	2	24	17088	digital-dynamic-trait	68
germination index	GI	356	104	2	1	357	state traits	15
green area	GA	356	104	2	120	357	digital-dynamic-trait	35
green intensity pixels	GIP	356	104	2	120	85440	digital-dynamic-trait	13
Imbibition rate of seed length	IR_SL	356	104	2	24	17088	digital-dynamic-trait	1
Imbibition rate of seed perimeter	IR_SP	356	104	2	24	17088	digital-dynamic-trait	1

## Sheet: Table S3 GWAS loci_time series
Table S3: GWAS loci information identified for the i-Traits obtained from the high-throughput phenotyping project
Locus_ID	SNP	RL	V_RLG	V_RLA	GR	RER	SW	SA	SL	SP	V_SW	V_SA	V_SL	V_SP	IR_SL	IR_SP	GA	GP	SUM
Locus_1	A01:245284;A01:755170	0	0	0	0	3	0	0	0	0	0	0	0	0	0	0	0	0	3
Locus_2	A01:3593193;A01:4155722	0	0	0	0	3	0	0	0	0	0	0	0	0	0	0	0	0	3
Locus_3	A01:6721658;A01:6721668;A01:6721699	0	0	0	0	4	0	0	0	0	0	0	0	0	0	0	0	0	4
Locus_4	A01:7052646;A01:7057349;A01:7059803;A01:7061491;A01:7062511;A01:7062562;A01:7081664;A01:7083354;A01:7092027	132	12	53	51	18	0	0	0	0	0	0	0	0	0	0	0	0	266
Locus_5	A01:14711173;A01:14711192	0	0	0	0	0	0	0	0	0	2	0	0	0	0	0	0	0	2
Locus_6	A01:15899510;A01:15899525	0	0	0	0	0	0	0	0	0	3	0	0	0	0	0	0	0	3
Locus_7	A01:18611999;A01:18631924	0	0	0	0	2	0	0	0	0	0	0	0	0	0	0	0	0	2
Locus_8	A01:19163755;A01:19193375;A01:19202395;A01:19202473;A01:19990834;A01:20453536	0	0	0	0	0	0	0	0	0	12	0	0	1	0	0	0	0	13
Locus_9	A01:20746771;A01:20746772	0	0	0	0	4	0	0	0	0	0	0	0	0	0	0	0	0	4
Locus_10	A01:26455696;A01:26570171;A01:26573855;A01:26659308;A01:26737206	0	0	0	0	0	0	0	0	0	0	0	1	15	0	0	0	0	16
Locus_11	A01:33440638;A01:33440681	62	0	5	72	7	0	0	0	0	0	0	0	0	0	0	0	0	146
Locus_12	A01:38148853;A01:38148896	0	0	0	0	2	0	0	0	0	0	0	0	0	0	0	0	0	2
Locus_13	A01:57930116;A01:57930118;A01:57930234	38	8	0	4	6	0	0	0	0	0	0	0	0	0	0	0	0	56
Locus_14	A01:64197494;A01:64197519	0	0	0	0	0	0	0	0	0	0	0	0	2	0	0	0	0	2
Locus_15	A01:91005627;A01:91028997;A01:91455218	0	0	0	0	6	0	0	0	0	0	0	0	0	0	0	0	0	6
Locus_16	A01:108418529;A01:108461371;A01:108473195;A01:109057235	0	0	0	0	11	0	0	1	0	0	0	0	0	0	0	0	0	12
Locus_17	A01:109251456;A01:109257671;A01:109261389	0	0	0	0	5	0	0	0	0	0	0	0	0	0	0	0	0	5
Locus_18	A01:112511618;A01:112511625	0	0	0	0	3	0	0	0	0	0	0	0	0	0	0	0	0	3
Locus_19	A01:112956204;A01:112956215	0	0	0	0	3	0	0	0	0	0	0	0	0	0	0	0	0	3
Locus_20	A01:116251534;A01:116254807;A01:116260120;A01:116542797	0	0	0	0	1	0	0	0	0	0	0	0	9	0	0	0	0	10
Locus_21	A01:117281963;A01:117281971	0	0	0	0	0	0	5	5	4	0	0	0	0	0	0	0	0	14
Locus_22	A02:284989;A02:285177;A02:285379;A02:285398	0	0	0	0	0	0	0	0	0	0	36	30	26	0	0	0	0	92
Locus_23	A02:2042690;A02:2042699;A02:2042733	0	0	0	0	3	0	0	0	0	0	0	0	0	0	0	0	0	3
Locus_24	A02:2700428;A02:2700448	0	0	0	0	2	0	0	0	0	0	0	0	0	0	0	0	0	2
Locus_25	A02:4877886;A02:4896321;A02:4904604	0	0	0	0	0	0	0	0	0	9	0	0	1	0	0	0	0	10
Locus_26	A02:5254043;A02:5260210;A02:5283968;A02:5289268;A02:5293692;A02:5294397;A02:5301169;A02:5304463;A02:5312451;A02:5754573	0	0	0	0	11	0	0	0	0	0	0	0	0	0	0	0	0	11
Locus_27	A02:8880963;A02:8880975	0	0	0	0	0	0	0	0	0	8	0	0	0	0	0	0	0	8
Locus_28	A02:14676112;A02:14676157;A02:14676177;A02:14676178;A02:14676179	7	8	0	0	11	0	0	0	0	0	0	0	0	0	0	0	0	26
Locus_29	A02:42695015;A02:42695099	0	0	0	0	2	0	0	0	0	0	0	0	0	0	0	0	0	2
Locus_30	A02:82643424;A02:82643426;A02:82643459	0	0	0	0	0	3	0	0	0	0	0	0	0	0	0	0	0	3
Locus_31	A02:100250906;A02:100250916	0	0	0	0	2	0	0	0	0	0	0	0	0	0	0	0	0	2
Locus_32	A02:100883877;A02:101175227;A02:101187403;A02:101209342	0	0	0	0	3	0	0	0	0	1	0	0	0	0	0	0	0	4
Locus_33	A02:103614340;A02:103623579;A02:103624723	0	0	0	0	0	0	0	0	0	3	0	0	0	0	0	0	0	3
Locus_34	A02:104634335;A02:104989292;A02:104993599;A02:105001802;A02:105004822;A02:104995015	0	0	0	0	11	0	0	0	0	0	0	0	0	0	0	0	0	11
Locus_35	A03:795877;A03:795888	0	0	0	5	1	0	0	0	0	0	0	0	0	0	0	0	0	6
Locus_36	A03:8039107;A03:8039690;A03:8143936;A03:8205521	0	0	0	0	7	0	0	0	0	0	0	0	0	0	0	0	0	7
Locus_37	A03:12285257;A03:12285292	0	0	0	0	2	0	0	0	0	0	0	0	0	0	0	0	0	2
Locus_38	A03:12548784;A03:12548807;A03:12548818;	47	0	0	129	3	0	0	0	0	0	0	0	0	0	0	0	0	179
Locus_39	A03:19135900;A03:19135912	5	6	3	7	0	0	0	0	0	0	0	0	0	0	0	0	0	21
Locus_40	A03:22246079;A03:22246138	0	0	0	0	0	0	0	0	0	0	14	0	0	0	0	0	0	14
Locus_41	A03:37333018;A03:37333023;A03:37333032	0	0	0	11	1	0	0	0	0	0	0	0	0	0	0	0	0	12
Locus_42	A03:47185935;A03:47185945	0	0	0	0	3	0	0	0	0	0	0	0	0	0	0	0	0	3
Locus_43	A03:87600097;A03:87600113	0	0	0	0	2	0	0	0	0	0	0	0	0	0	0	0	0	2
Locus_44	A03:103145342;A03:103149643;A03:103155521;A03:104044897;A03:104083512	0	0	0	0	4	0	0	0	0	0	0	0	0	0	0	0	0	4
Locus_45	A03:105856547;A03:105856668;A03:105856676;A03:105856713	48	0	0	28	11	0	0	0	0	0	0	0	0	0	0	0	0	87
Locus_46	A03:105874515;A03:105877011;A03:105904629;A03:105949197	0	0	0	0	0	0	0	0	0	0	15	0	0	0	0	0	0	15
Locus_47	A04:2638561;A04:2639927	0	0	0	0	4	0	0	0	0	0	0	0	0	0	0	0	0	4
Locus_48	A04:7147168;A04:7156931;A04:7212551;A04:7216757;A04:7219229;A04:7224003	0	0	0	0	8	0	0	0	0	0	0	0	0	0	0	0	0	8
Locus_49	A04:8028031;A04:8028057;A04:8028078;A04:8028085	0	0	0	83	5	0	0	0	0	0	0	0	0	0	0	0	0	88
Locus_50	A04:12064073;A04:12064087	0	0	0	0	0	0	0	0	0	19	0	0	0	0	0	0	0	19
Locus_51	A04:53341896;A04:53341911	0	0	0	0	3	0	0	0	0	0	0	0	0	0	0	0	0	3
Locus_52	A04:77576179;A04:77576199	0	0	0	0	3	0	0	0	0	0	0	0	0	0	0	0	0	3
Locus_53	A04:78745955;A04:78872842;A04:78893695;A04:79014778	0	0	0	0	4	0	0	0	0	0	0	0	0	0	0	0	0	4
Locus_54	A04:84411699;A04:84411706;A04:84412391;A04:84412888	0	0	0	0	5	0	0	0	0	0	0	0	0	0	0	0	0	5
Locus_55	A04:85013959;A04:85020277;A04:85024827;A04:85035528	0	0	0	0	6	0	0	0	0	0	0	0	0	0	0	0	0	6
Locus_56	A04:85670775;A04:85671035	0	0	0	0	2	0	0	0	0	0	0	0	0	0	0	0	0	2
Locus_57	A05:3658238;A05:3661764;A05:3664942	0	0	0	0	6	0	0	0	0	0	0	0	0	0	0	0	0	6
Locus_58	A05:8570830;A05:8570849	0	0	0	0	3	0	0	0	0	0	0	0	0	0	0	0	0	3
Locus_59	A05:9607599;A05:9607600	0	0	0	0	0	0	0	0	0	2	0	0	0	0	0	0	0	2
Locus_60	A05:11050291;A05:11117131	0	0	0	0	0	0	0	0	0	27	0	0	0	0	0	0	0	27
Locus_61	A05:11773362;A05:11781407;A05:11782339;A05:11796105;A05:11894995	82	0	0	0	4	0	0	0	0	0	0	0	0	0	0	0	0	86
Locus_62	A05:12191523;A05:12196029	13	20	0	0	0	0	0	0	0	0	0	0	0	0	0	0	0	33
Locus_63	A05:13126718;A05:13145676	0	0	0	0	3	0	0	0	0	0	0	0	0	0	0	0	0	3
Locus_64	A05:20774510;A05:20777258;A05:20786365	0	0	0	0	5	0	0	0	0	0	0	0	0	0	0	0	0	5
Locus_65	A05:20942391;A05:20942402	0	0	0	0	3	0	0	0	0	0	0	0	0	0	0	0	0	3
Locus_66	A05:22879296;A05:22881553;A05:22882291;A05:22882579;A05:22883682;A05:22962175	0	0	0	0	0	0	0	0	0	4	0	9	29	0	0	0	0	42
Locus_67	A05:24412068;A05:24532115	0	0	0	0	1	0	8	36	32	0	0	0	0	0	0	0	0	77
Locus_68	A05:27438978;A05:27438997;A05:27488863	0	0	0	0	0	2	30	37	29	0	0	0	0	0	0	0	0	98
Locus_69	A05:28733855;A05:28735623;A05:28736940;A05:28771055	0	0	0	0	0	0	0	0	0	0	0	6	2	0	0	0	0	8
Locus_70	A05:40391228;A05:40406836;A05:40456502	0	0	0	0	0	23	0	0	0	0	0	0	0	0	0	0	0	23
Locus_71	A05:99613130;A05:99623450;A05:99632120	0	0	0	0	4	0	0	0	0	0	0	0	0	0	0	0	0	4
Locus_72	A05:100532882;A05:100532888;A05:100532927	6	6	5	7	1	0	0	0	0	0	0	0	0	0	0	0	0	25
Locus_73	A05:102210341;A05:102210354	0	0	0	0	2	0	0	0	0	0	0	0	0	0	0	0	0	2
Locus_74	A05:104370728;A05:104370741;A05:104370759	0	0	0	0	15	0	0	0	0	0	0	0	0	0	0	0	0	15
Locus_75	A05:107146537;A05:107148748;A05:107164058	0	0	0	0	0	0	0	0	0	23	0	0	0	0	0	0	0	23
Locus_76	A05:109965185;A05:109965353	0	0	0	0	3	0	0	0	0	0	0	0	0	0	0	0	0	3
Locus_77	A06:897613;A06:899227;A06:903037	0	0	0	0	0	3	46	0	6	0	0	0	0	0	0	0	0	55
Locus_78	A06:2842243;A06:2842313	0	0	0	0	2	0	0	0	0	0	0	0	0	0	0	0	0	2
Locus_79	A06:6818738;A06:6818754;A06:6818759;A06:6818771	0	4	0	0	3	0	0	0	0	0	0	0	0	0	0	0	0	7
Locus_80	A06:7370321;A06:7371302	0	0	0	0	3	0	0	0	0	0	0	0	0	0	0	0	0	3
Locus_81	A06:9932346;A06:9987543	5	0	0	0	1	0	0	0	0	0	0	0	0	0	0	0	0	6
Locus_82	A06:14511464;A06:14530922;A06:14716323	0	0	0	0	3	0	0	0	0	0	0	0	0	0	0	0	0	3
Locus_83	A06:25430264;A06:25430354	0	0	0	0	2	0	0	0	0	0	0	0	0	0	0	0	0	2
Locus_84	A06:29933099;A06:29933108	0	0	0	0	2	0	0	0	0	0	0	0	0	0	0	0	0	2
Locus_85	A06:31507818;A06:31631530;A06:31690940;A06:31706383;A06:31900801;A06:32422238;A06:32445335;A06:32572528	0	0	0	0	7	0	0	0	0	0	0	0	0	0	0	0	0	7
Locus_86	A06:40796624;A06:40796633	0	0	0	0	3	0	0	0	0	0	0	0	0	0	0	0	0	3
Locus_87	A06:78749608;A06:78848280;A06:79239831;A06:79377995;A06:79538806;A06:79700004;A06:79950844;A06:80071587;A06:80991526;A06:81014480;A06:81127351;A06:81189497;A06:81207059;A06:81273360;A06:81404885;A06:81577343;A06:81805079;A06:81905892;A06:81954271;A06:81968199;A06:82082058;A06:82281593;A06:82455840;A06:82578189;A06:82578516;A06:83240982;A06:83346646;A06:83578075;A06:83734192;A06:83833249;A06:83989…	0	0	0	0	2	0	0	0	0	0	0	0	12	0	0	0	0	14
Locus_88	A06:88798653;A06:88798668;A06:88798694	0	0	0	0	7	0	0	0	0	0	0	0	0	0	0	0	0	7
Locus_89	A06:94024929;A06:94072539;A06:94785743	0	0	0	0	0	0	0	0	0	0	0	0	12	0	0	0	0	12
Locus_90	A06:111202090;A06:111202120;A06:111202196	34	0	0	12	1	0	0	0	0	0	0	0	0	0	0	0	0	47
Locus_91	A06:111851928;A06:111851951	0	0	0	0	0	0	0	0	0	0	0	0	11	0	0	0	0	11
Locus_92	A06:112842054;A06:113100019;A06:113418077;A06:113882532;A06:114746751;A06:114790919;A06:114849277;A06:115284874;A06:115451481;A06:115553141;A06:115579757	0	0	15	0	2	0	0	0	0	0	0	0	0	0	0	0	0	17
Locus_93	A06:116196329;A06:116514491	0	0	0	0	2	0	0	0	0	0	0	0	0	0	0	0	0	2
Locus_94	A06:118124919;A06:118124939	0	0	0	0	0	0	0	0	0	0	0	1	1	0	0	0	0	2
Locus_95	A06:120716655;A06:120756008	0	0	0	0	5	0	0	0	0	0	0	0	0	0	0	0	0	5
Locus_96	A06:122936862;A06:123010552	0	0	87	0	0	0	0	0	0	0	0	0	0	0	0	0	0	87
Locus_97	A06:124861731;A06:124861741;A06:124861790	0	0	0	0	16	0	0	0	0	0	0	0	0	0	0	0	0	16
Locus_98	A06:124935930;A06:124958963	0	0	0	0	0	0	0	0	0	5	0	0	0	0	0	0	0	5
Locus_99	A07:2314665;A07:2350033;A07:2391774	0	0	0	0	0	0	32	33	44	0	0	0	0	0	0	0	0	109
Locus_100	A07:4799765;A07:4799773	0	0	0	0	0	10	0	0	0	0	0	0	0	0	0	0	0	10
Locus_101	A07:10765704;A07:10974747;A07:10992406;A07:11134675;A07:11144991;A07:11147495	0	0	0	0	0	0	0	0	0	0	0	0	16	0	0	0	0	16
Locus_102	A07:15153153;A07:15153163;A07:15153172;A07:15153373	0	0	0	0	7	0	0	0	0	0	0	0	0	0	0	0	0	7
Locus_103	A07:15291432;A07:15291440;A07:15291444;A07:15291455	2	0	5	5	0	0	0	0	0	0	0	0	0	0	0	0	0	12
Locus_104	A07:18109913;A07:18109918	0	0	0	0	6	0	0	0	0	0	0	0	0	0	0	0	0	6
Locus_105	A07:18513358;A07:18527074;A07:18576410;A07:18725736	0	0	0	2	8	0	0	0	0	0	0	0	0	0	0	0	0	10
Locus_106	A07:26192888;A07:26203577	0	0	0	0	3	0	0	0	0	0	0	0	0	0	0	0	0	3
Locus_107	A07:82511162;A07:82560780;A07:82561411;A07:82570748	72	0	0	184	0	5	5	0	0	0	0	0	0	0	0	0	0	266
Locus_108	A07:85837759;A07:85837822;A07:85869358;A07:86661885	0	0	0	0	4	0	0	0	0	0	0	0	0	0	0	0	0	4
Locus_109	A07:89147223;A07:89163882;A07:89223654;A07:89534703;A07:89616522;A07:89719548;A07:89903332;A07:90451378;A07:90632366	0	0	0	0	4	0	2	8	4	0	0	1	0	0	0	0	0	19
Locus_110	A07:92022691;A07:92029174;A07:92038264;A07:92038379	0	0	0	0	0	0	0	0	0	0	4	18	3	0	0	0	0	25
Locus_111	A07:93506000;A07:93506058	0	0	0	0	4	0	0	0	0	0	0	0	0	0	0	0	0	4
Locus_112	A07:96275571;A07:96275611	0	0	0	0	4	0	0	0	0	0	0	0	0	0	0	0	0	4
Locus_113	A08:682602;A08:736421;A08:835348	4	0	0	1	2	0	0	37	36	0	0	0	0	0	0	0	0	80
Locus_114	A08:5298158;A08:5298262	2	0	0	1	0	0	0	0	0	0	0	0	0	0	0	0	0	3
Locus_115	A08:5569551;A08:5582113;A08:5585586	2	4	1	0	1	0	0	0	0	0	0	0	0	0	0	0	0	8
Locus_116	A08:12705277;A08:12764965;A08:12768460;A08:12768541;A08:12784248;A08:13038632;A08:13120270	0	0	0	0	18	0	0	0	0	0	0	0	0	0	0	0	0	18
Locus_117	A08:23525151;A08:23525166;A08:23525185;A08:23525188;A08:23525214	0	0	0	0	0	0	0	0	0	0	0	13	6	0	0	0	0	19
Locus_118	A08:24150736;A08:24190913;A08:24730675;A08:24730796;A08:24731399;A08:24731429;A08:24731443;A08:24732364;A08:24732543;A08:25540753	62	0	6	5	9	0	0	0	0	0	0	2	0	0	0	0	8	92
Locus_119	A08:26721073;A08:27222418	0	0	3	0	0	0	0	0	0	0	0	0	1	0	0	0	0	4
Locus_120	A08:29732531;A08:29751322	0	0	2	0	0	0	0	0	0	0	0	0	0	0	0	0	0	2
Locus_121	A08:38131808;A08:38189613;A08:38350024;A08:38381190;A08:38428700	2	1	7	1	1	0	0	0	0	0	0	0	0	0	0	0	0	12
Locus_122	A08:41680976;A08:41704416	0	0	0	0	3	0	0	0	0	0	0	0	0	0	0	0	0	3
Locus_123	A08:45466964;A08:45730297	0	0	1	0	1	0	0	0	0	0	0	0	0	0	0	0	0	2
Locus_124	A08:55046642;A08:55417251	0	0	1	0	1	0	0	0	0	0	0	0	0	0	0	0	0	2
Locus_125	A08:57568045;A08:57568048	0	0	26	0	2	0	0	0	0	0	0	0	0	0	0	0	0	28
Locus_126	A08:58977931;A08:59383159	0	17	0	0	0	0	0	0	0	0	0	0	1	0	0	0	0	18
Locus_127	A08:62543443;A08:62543470	0	0	0	0	4	0	0	0	0	0	0	0	0	0	0	0	0	4
Locus_128	A08:63438938;A08:63441040;A08:63443397;A08:63457668;A08:63460179;A08:63480077	3	7	9	0	4	0	0	0	0	0	0	0	1	0	0	0	0	24
Locus_129	A08:64849323;A08:64941068	0	0	2	0	0	0	0	0	0	0	0	0	0	0	0	0	0	2
Locus_130	A08:68014428;A08:68020241;A08:68049814	1	0	1	0	1	0	0	0	0	0	0	0	1	0	0	0	0	4
Locus_131	A08:69388028;A08:69481144	1	0	1	0	0	0	0	0	0	0	0	0	1	0	0	0	0	3
Locus_132	A08:70528282;A08:71097474	0	0	0	0	1	0	0	0	0	0	0	0	1	0	0	0	0	2
Locus_133	A08:74251381;A08:74934614	0	16	0	0	1	0	0	0	0	0	0	0	0	0	0	0	0	17
Locus_134	A08:76195939;A08:76208672	0	1	1	1	1	0	0	0	0	0	0	0	0	0	0	0	0	4
Locus_135	A08:77429027;A08:77453976;A08:77503549;A08:77715141;A08:77747877;A08:77873262;A08:77937281;A08:77944486;A08:78057661;A08:78109037;A08:78217008;A08:78300638;A08:78458647;A08:78469997;A08:78491520;A08:78491558;A08:78501269;A08:78510974;A08:78629485;A08:78629566;A08:78630349;A08:78850237;A08:78853766;A08:78876687	0	0	0	0	3	48	48	0	39	0	0	0	0	0	0	0	0	266
Locus_136	A08:80632904;A08:80632932	0	0	2	1	0	0	0	0	0	0	0	0	0	0	0	0	0	3
Locus_137	A08:84119691;A08:84119705	0	0	0	5	0	0	0	0	0	0	0	0	0	0	0	0	0	5
Locus_138	A08:93913067;A08:93932154	0	0	1	0	1	0	0	0	0	0	0	0	0	0	0	0	0	2
Locus_139	A08:104469540;A08:104822429;A08:104902158;A08:105122217	0	0	0	0	2	0	0	0	0	0	0	0	0	0	0	0	0	2
Locus_140	A08:110976915;A08:110977098;A08:110977148;A08:110977174	0	0	0	0	5	0	0	0	0	0	0	0	0	0	0	0	0	5
Locus_141	A08:118088555;A08:118088577	0	0	0	0	2	0	0	0	0	0	0	0	0	0	0	0	0	2
Locus_142	A08:119620289;A08:119657442;A08:119661607	0	0	0	0	1	0	0	0	0	0	4	0	0	0	0	0	0	5
Locus_143	A09:1164787;A09:1164840	0	0	0	0	4	0	0	0	0	0	0	0	0	0	0	0	0	4
Locus_144	A09:1330969;A09:1331060	0	0	0	0	0	0	0	0	0	0	0	6	0	0	0	0	0	6
Locus_145	A09:2840872;A09:2840903	0	0	0	0	6	0	0	0	0	0	0	0	0	0	0	0	0	6
Locus_146	A09:4366421;A09:4372098	0	3	0	0	0	0	0	0	0	0	0	0	0	0	0	0	0	3
Locus_147	A09:5094096;A09:5122451;A09:5124187;A09:5127377;A09:5129178;A09:5129296;A09:5129366;A09:5935052	0	0	0	0	1	0	0	0	0	2	0	0	21	0	0	0	0	24
Locus_148	A09:5636041;A09:5637535;A09:5637781;A09:5837390;A09:5840047	0	0	0	0	1	0	0	0	0	1	0	3	0	0	0	0	0	5
Locus_149	A09:9323341;A09:9323342;A09:9435063	0	0	0	0	0	0	0	0	0	0	0	0	2	0	0	0	0	2
Locus_150	A09:11149181;A09:11149251	22	0	1	1	2	0	0	0	0	0	0	0	0	0	0	0	0	26
Locus_151	A09:13206292;A09:13231611;A09:14180068	0	0	0	0	0	0	0	0	0	1	0	0	6	0	0	0	0	7
Locus_152	A09:37042158;A09:37042168	19	0	0	0	2	0	0	0	0	0	0	0	0	0	0	0	0	21
Locus_153	A09:45046003;A09:45046042;A09:45046076	0	0	0	40	0	0	0	0	0	0	0	0	0	0	0	0	0	40
Locus_154	A09:59167382;A09:59167530	0	0	0	0	0	0	0	0	0	0	0	0	3	0	0	0	0	3
Locus_155	A09:61722361;A09:61929614;A09:61967152	0	0	0	0	3	0	0	0	0	0	0	0	0	0	0	0	0	3
Locus_156	A09:61723320;A09:61723322	0	22	0	0	0	49	40	0	0	0	0	0	0	0	0	0	0	117
Locus_157	A09:61929614;A09:61967152	0	0	0	0	2	0	0	0	0	0	0	0	0	0	0	0	0	2
Locus_158	A09:62837825;A09:62855869;A09:62863898;A09:62870397	0	0	0	0	4	0	0	0	0	0	0	0	0	0	0	0	0	4
Locus_159	A09:65333898;A09:65425861	0	0	0	0	2	0	0	0	0	0	0	0	0	0	0	0	0	2
Locus_160	A09:69722077;A09:70328189;A09:70328415	0	0	0	2	2	0	0	0	0	0	0	0	0	0	0	0	0	4
Locus_161	A09:72246960;A09:72343591	0	0	0	0	0	0	0	0	0	2	0	0	0	0	0	0	0	2
Locus_162	A09:75556722;A09:75556723	0	0	0	0	5	0	0	0	0	0	0	0	0	0	0	0	0	5
Locus_163	A09:78252786;A09:78360432;A09:78365899;A09:78370768;A09:78382703;A09:78442440;A09:78444554	0	0	0	0	0	0	0	0	0	0	0	12	7	0	0	0	0	19
Locus_164	A09:79171144;A09:79222123	0	0	0	0	0	0	0	0	0	0	0	0	14	0	0	0	0	14
Locus_165	A09:81128850;A09:81128855;A09:81618882;A09:81618947;A09:81618883;A09:81695100	0	0	0	0	7	0	0	0	0	0	0	0	0	0	0	0	0	7
Locus_166	A09:82442731;A09:82447831	0	0	0	0	0	0	0	1	1	0	0	0	0	0	0	0	0	2
Locus_167	A09:82557991;A09:82558002	0	0	0	0	0	0	0	0	0	0	39	0	0	0	0	0	0	39
Locus_168	A10:2225759;A10:2235907;A10:2504424;A10:2511372	0	0	0	135	1	0	0	0	0	0	0	0	0	0	0	0	0	136
Locus_169	A10:3616551;A10:3616572;A10:3616750	0	0	0	0	3	0	0	0	0	0	0	0	0	0	0	0	0	3
Locus_170	A10:5548438;A10:5548588;A10:5566425;A10:5566579	0	0	0	0	9	0	0	0	0	0	0	0	0	0	0	0	0	9
Locus_171	A10:12052072;A10:12052092	0	0	0	0	3	0	0	0	0	0	0	0	0	0	0	0	0	3
Locus_172	A10:19104950;A10:19119885;A10:19131829;A10:19160184;A10:19163785	91	42	22	0	7	0	0	0	0	0	0	0	0	0	0	20	3	185
Locus_173	A10:19794959;A10:19794974	0	0	0	0	0	0	0	0	0	0	30	0	9	0	0	0	0	39
Locus_174	A10:20150850;A10:20150859;A10:20150894;A10:20150944	0	0	0	0	17	0	0	0	0	0	0	0	0	0	0	0	0	17
Locus_175	A10:24780088;A10:24806596;A10:24834911;A10:25696257;A10:25830318;A10:25906528;A10:26677381;A10:27447082;A10:27747881;A10:28743201;A10:29469711;A10:29506291;A10:30138072;A10:30420520;A10:30590228;A10:30983519;A10:31235460;A10:31447292;A10:31554824;A10:32355838;A10:32688001;A10:33195964;A10:33424711;A10:33711169;A10:34185046	0	0	0	0	6	0	0	0	0	0	0	0	0	0	0	0	0	6
Locus_176	A10:58125343;A10:58125350;A10:58125402;A10:58125419	0	0	0	0	10	0	0	0	0	0	0	0	0	0	0	0	0	10
Locus_177	A10:70830756;A10:71387525;A10:71977680;A10:72094400;A10:72114049;A10:72124789;A10:72134888	0	0	0	0	0	0	0	0	0	2	5	0	1	0	0	0	0	8
Locus_178	A10:72167328;A10:72167356	0	0	0	0	2	0	0	0	0	0	0	0	0	0	0	0	0	2
Locus_179	A10:73481687;A10:73481714	0	0	0	0	3	0	0	0	0	0	0	0	0	0	0	0	0	3
Locus_180	A10:74523154;A10:74523158	0	0	0	0	2	0	0	0	0	0	0	0	0	0	0	0	0	2
Locus_181	A10:78837316;A10:78837319	0	0	0	0	2	0	0	0	0	0	0	0	0	0	0	0	0	2
Locus_182	A10:100055481;A10:100055501	0	0	0	0	3	0	0	0	0	0	0	0	0	0	0	0	0	3
Locus_183	A10:104802203;A10:104802215	0	0	0	0	2	0	0	0	0	0	0	0	0	0	0	0	0	2
Locus_184	A10:105775155;A10:105816338;A10:105816487	0	24	0	0	0	0	0	0	0	0	0	0	0	0	0	0	0	24
Locus_185	A10:106564647;A10:106719743	0	0	0	0	4	0	0	0	0	0	0	0	0	0	0	0	0	4
Locus_186	A10:107771176;A10:107771185	0	0	0	0	2	0	0	0	0	0	0	0	0	0	0	0	0	2
Locus_187	A10:108969176;A10:108971298;A10:108979208	0	0	0	0	0	0	0	0	0	0	0	3	0	0	0	0	0	3
Locus_188	A10:109801272;A10:109801348;A10:110389198;A10:110389245;A10:110389270;A10:110389296;A10:110389404	27	12	0	19	13	0	0	0	0	0	0	0	0	0	0	0	0	71
Locus_189	A10:109825788;A10:110548531	0	0	0	0	2	0	0	0	0	0	0	0	0	0	0	0	0	2
Locus_190	A10:110389198;A10:110389245;A10:110389270;A10:110389296;A10:110389404	27	12	0	19	11	0	0	0	0	0	0	0	0	0	0	0	0	69
Locus_191	A10:110460605;A10:110473876;A10:110548531	0	4	0	0	2	0	0	0	0	0	0	0	0	0	0	0	0	6
Locus_192	A10:110994474;A10:111981440;A10:112079944;A10:112080263;A10:112081328;A10:112396430;A10:112425024;A10:112433596;A10:112595080;A10:112599196;A10:112173860;A10:112218581;A10:112219310;A10:112229472;A10:112444743	32	33	1	8	11	0	0	0	0	0	0	0	0	0	0	6	8	99
Locus_193	A10:112956065;A10:112956071	0	7	6	3	0	0	0	0	0	0	0	0	0	0	0	0	0	16
Locus_194	A11:2178621;A11:2489778;A11:2624226;A11:2737511	100	20	0	0	3	0	0	0	0	0	0	0	0	0	0	0	0	123
Locus_195	A11:2425948;A11:2425966;A11:2433249;A11:2489778;A11:2624226;A11:2737511	134	25	0	0	5	0	0	0	0	0	0	0	0	0	0	0	0	164
Locus_196	A11:3678701;A11:3678852	0	0	0	0	0	0	0	0	0	0	0	0	5	0	0	0	0	5
Locus_197	A11:15249471;A11:15249509	0	0	0	0	4	0	0	0	0	0	0	0	0	0	0	0	0	4
Locus_198	A11:16625494;A11:16676061;A11:16677071;A11:16677761;A11:16744912;A11:16770318	0	0	0	0	0	0	0	0	0	4	1	0	2	0	0	0	0	7
Locus_199	A11:16798303;A11:17178170	0	0	0	0	2	0	0	0	0	0	0	0	0	0	0	0	0	2
Locus_200	A11:17224345;A11:17224462;A11:17232794	2	0	0	0	2	0	0	0	0	0	0	0	0	0	0	0	0	4
Locus_201	A11:20526506;A11:20538652;A11:20692541;A11:20692786;A11:20799129;A11:21072143;A11:21078002;A11:21313259	0	0	0	0	5	0	0	0	0	0	0	0	0	0	0	0	0	5
Locus_202	A11:21619241;A11:21619255	0	0	0	0	2	0	0	0	0	0	0	0	0	0	0	0	0	2
Locus_203	A11:21848542;A11:21897275;A11:21897353;A11:21898945;A11:21898971;A11:21899285;A11:21962929	0	0	0	0	11	0	0	0	0	0	0	0	0	0	0	0	0	11
Locus_204	A11:24069919;A11:24069920	1	0	0	0	3	0	0	0	0	0	0	0	0	0	0	0	0	4
Locus_205	A11:24130168;A11:24130169;A11:24130195;A11:24130197	15	0	0	15	6	0	0	0	0	0	0	0	0	0	0	9	1	46
Locus_206	A11:24873709;A11:24912145;A11:24912156	0	0	1	13	0	0	0	0	0	0	0	0	0	0	0	0	0	14
Locus_207	A11:37086558;A11:37820629	0	0	0	0	1	0	0	0	0	0	0	0	0	0	0	0	0	1
Locus_208	A11:45804465;A11:45816226	0	0	0	0	2	0	0	0	0	0	0	0	0	0	0	0	0	2
Locus_209	A11:63257693;A11:63257702	15	0	0	32	3	0	0	0	0	0	0	0	0	0	0	0	10	60
Locus_210	A11:80423962;A11:80423973	0	0	0	0	0	0	0	0	0	2	0	0	0	0	0	0	0	2
Locus_211	A11:85884007;A11:85884177;A11:85884181	37	10	0	0	4	0	0	0	0	0	0	0	0	0	0	0	0	51
Locus_212	A11:89285611;A11:89285640	0	0	0	0	3	0	0	0	0	0	0	0	0	0	0	0	0	3
Locus_213	A11:94279774;A11:94774829;A11:94777225	0	0	0	0	3	0	0	0	0	0	0	0	0	0	0	0	0	3
Locus_214	A11:96858210;A11:96865651;A11:96879715;A11:96902949	0	0	0	0	5	0	0	0	0	0	0	0	0	0	0	0	0	5
Locus_215	A11:98706282;A11:98706747;A11:98816758	0	0	0	11	3	0	0	0	0	0	0	0	0	0	0	0	0	14
Locus_216	A11:99183599;A11:99183615;A11:99183617	0	0	0	0	5	0	0	0	0	0	0	0	0	0	0	0	0	5
Locus_217	A11:104479912;A11:105347614	0	0	0	0	1	0	0	0	0	0	0	0	3	0	0	0	0	4
Locus_218	A11:104900182;A11:104900186;A11:104900199;A11:104900203	0	0	0	0	4	0	0	0	0	0	0	0	0	0	0	0	0	4
Locus_219	A11:105120903;A11:105347614	0	0	0	0	2	0	0	0	0	0	0	0	0	0	0	0	0	2
Locus_220	A11:108345153;A11:108345154	0	0	0	0	0	0	0	0	0	0	0	0	9	0	0	0	0	9
Locus_221	A11:110912100;A11:110917302;A11:110926270;A11:110927879;A11:110954791;A11:110969205;A11:110970182;A11:110986099;A11:111441201;A11:111451487;A11:111456869;A11:111461964	0	0	0	0	16	0	0	0	0	0	0	0	0	0	0	0	0	16
Locus_222	A11:112014852;A11:112070891;A11:112087791;A11:112178625;A11:112195786;A11:112214077;A11:112216206;A11:112319338;A11:112330759;A11:113010158;A11:113011856;A11:113020713;A11:113198222;A11:113210943;A11:112915672	87	0	0	0	21	0	0	0	0	0	0	0	5	0	0	0	0	113
Locus_223	A11:113247430;A11:113274506;A11:113352190	0	0	0	0	0	0	0	6	4	0	2	0	0	0	0	0	0	12
Locus_224	A11:118419153;A11:118420230	0	0	0	0	0	0	0	0	0	0	0	0	8	0	0	0	0	8
Locus_225	A11:119691360;A11:119695076;A11:119696947;A11:119699441;A11:119876941;A11:119895979;A11:120284108;A11:120301060	0	0	0	0	12	0	0	0	0	0	0	0	0	0	0	0	0	12
Locus_226	A11:120606572;A11:120654759	0	0	0	0	3	0	0	0	0	0	0	0	0	0	0	0	0	3
Locus_227	A12:2143396;A12:2476806	0	0	0	0	2	0	0	0	0	0	0	0	0	0	0	0	0	2
Locus_228	A12:6141291;A12:6312379	0	2	2	0	0	0	0	0	0	0	0	0	0	0	0	0	0	4
Locus_229	A12:10406366;A12:10499856	0	0	0	0	4	0	0	0	0	0	0	0	0	0	0	0	0	4
Locus_230	A12:12440865;A12:12440922;A12:12440938	0	0	0	0	0	0	0	0	0	10	0	0	0	0	0	0	0	10
Locus_231	A12:36701124;A12:36701255	1	0	0	0	4	0	0	0	0	0	0	0	0	0	0	0	0	5
Locus_232	A12:53849235;A12:53849240	0	0	0	0	0	0	0	0	0	0	3	0	0	0	0	0	0	3
Locus_233	A12:61510141;A12:61510146	0	0	0	0	3	0	0	0	0	0	0	0	0	0	0	0	0	3
Locus_234	A12:74955953;A12:74955988	0	0	0	0	4	0	0	0	0	0	0	0	0	0	0	0	0	4
Locus_235	A12:80633921;A12:80633923	0	0	0	0	3	0	0	0	0	0	0	0	0	0	0	0	0	3
Locus_236	A12:87267238;A12:87324333	0	0	0	0	3	0	0	0	0	0	0	0	0	0	0	0	0	3
Locus_237	A12:92908116;A12:92916357;A12:92943501;A12:92947553;A12:92957506;A12:92971364;A12:92979190;A12:92993679;A12:92993692;A12:92998747;A12:92999496;A12:93000393;A12:93007353;A12:93009000;A12:93010250;A12:93010854;A12:93015047;A12:93521161;A12:93521515;A12:93592142;A12:93606276;A12:93613241;A12:93616175	6	1	1	5	2	0	0	48	0	0	12	21	5	0	0	0	0	101
Locus_238	A12:97466614;A12:97466665	0	0	0	0	0	0	0	0	0	0	0	7	0	0	0	0	0	7
Locus_239	A12:105624953;A12:105652746;A12:105652892	0	0	0	0	0	0	0	0	0	18	0	0	0	0	0	0	0	18
Locus_240	A12:106010552;A12:106010583;A12:106010651	0	0	0	153	0	0	0	0	0	0	0	0	0	0	0	0	0	153
Locus_241	A12:106082878;A12:106387538	1	0	0	0	1	0	0	0	0	0	0	0	0	0	0	0	0	2
Locus_242	A13:368789;A13:435436	0	0	0	0	3	0	0	0	0	0	0	0	0	0	0	0	0	3
Locus_243	A13:769612;A13:772450;A13:894093	0	2	0	0	2	0	0	0	0	0	0	0	0	0	0	0	0	4
Locus_244	A13:2793221;A13:3068436	0	0	0	0	2	0	0	0	0	0	0	0	0	0	0	0	0	2
Locus_245	A13:3700431;A13:3700432;A13:3700435;A13:3700442;A13:4570121	0	0	1	6	2	0	0	0	0	0	0	0	0	0	0	0	0	9
Locus_246	A13:5383472;A13:5708733;A13:5721907;A13:5724761;A13:5741869;A13:5772079;A13:5803204;A13:5813227;A13:5839101;A13:5794858	25	0	0	0	18	0	0	0	0	0	0	0	0	0	0	0	0	43
Locus_247	A13:13743478;A13:13743527;A13:13743556	0	0	0	0	5	0	0	0	0	0	0	0	0	0	0	0	0	5
Locus_248	A13:15370368;A13:15393942	0	0	0	0	2	0	0	0	0	0	0	0	0	0	0	0	0	2
Locus_249	A13:28681105;A13:28681143;A13:28681146	0	0	0	0	0	0	0	0	0	14	0	0	0	0	0	0	0	14
Locus_250	A13:48967933;A13:48967940	0	0	0	0	0	0	0	0	0	0	0	0	3	0	0	0	0	3
Locus_251	A13:65091582;A13:65091604	1	0	0	0	1	0	0	0	0	0	0	0	0	0	0	0	0	2
Locus_252	A13:91497502;A13:91497507	0	0	52	2	1	0	0	0	0	0	0	0	0	0	0	0	0	55
Locus_253	A13:93322167;A13:93376394;A13:93489489;A13:93503775;A13:93667756;A13:93671868;A13:93757391;A13:93801775;A13:94193464;A13:94293080;A13:94300111;A13:94131659;A13:94165989;A13:94312226;A13:93973119;A13:93979033;A13:93991994;A13:94011488;A13:94022502;A13:94131184;A13:94139795;A13:94140985;A13:93988170	35	26	54	31	36	0	0	0	0	0	0	0	0	0	0	0	0	182
Locus_254	A13:94116831;A13:94809399	0	0	0	0	2	0	0	0	0	0	0	0	0	0	0	0	0	2
Locus_255	A13:94131184;A13:94131659;A13:94139795;A13:94140985;A13:94165989;A13:94193464;A13:94293080;A13:94300111;A13:94312226	35	26	54	31	13	0	0	0	0	0	0	0	0	0	0	0	0	159
Locus_256	A13:95244707;A13:95244708	0	0	0	0	2	0	0	0	0	0	0	0	0	0	0	0	0	2
Locus_257	A13:96901141;A13:96913425;A13:97231433;A13:97236237;A13:97237281;A13:97244831	0	0	0	0	0	38	28	0	0	8	0	0	0	0	0	0	0	74
Locus_258	A13:97003559;A13:97003718;A13:97003740;A13:97003752	0	0	0	0	8	0	0	0	0	0	0	0	0	0	0	0	0	8
Locus_259	A13:97231433;A13:97236237;A13:97237281;A13:97244831;A13:97255424;A13:97303207;A13:97303307;A13:97304486;A13:97326601;A13:97327035;A13:97329651;A13:98250478;A13:98263738	0	0	0	0	0	0	0	0	0	26	10	1	2	0	0	0	0	39
Locus_260	A13:100816596;A13:100816614	0	26	0	0	4	0	0	0	0	0	0	0	0	0	0	0	0	30
Locus_261	A13:100877355;A13:100884280	0	0	0	0	0	0	0	0	0	0	0	2	0	0	0	0	0	2
Locus_262	A13:102833702;A13:102833721	0	0	0	0	0	0	0	0	0	0	0	4	0	0	0	0	0	4
Locus_263	D01:1645585;D01:2200809;D01:1769418	0	0	0	0	2	0	0	0	0	2	0	0	0	0	0	0	0	4
Locus_264	D01:2082914;D01:2083034;D01:2104659	0	0	0	0	3	0	0	0	0	0	0	0	0	0	0	0	0	3
Locus_265	D01:2541487;D01:2541491;D01:2541502	0	0	0	0	4	0	0	0	0	0	0	0	0	0	0	0	0	4
Locus_266	D01:2594607;D01:2595328;D01:3257253;D01:3265918;D01:3266517;D01:3266532	0	0	0	0	9	0	0	0	0	0	0	0	0	0	0	0	0	9
Locus_267	D01:6381966;D01:6381967	0	0	0	0	7	0	0	0	0	0	0	0	0	0	0	0	0	7
Locus_268	D01:7978020;D01:7980384;D01:8015499;D01:8077260;D01:8166828;D01:8252431;D01:8833254;D01:8833346;D01:8888646;D01:8909642;D01:8923948;D01:8179107;D01:8186295;D01:8895865;D01:9010145;D01:9137909	0	0	0	0	2	0	0	0	0	5	22	0	8	0	0	0	0	37
Locus_269	D01:10117515;D01:11010364	0	0	0	0	2	0	0	0	0	0	0	0	0	0	0	0	0	2
Locus_270	D01:12955477;D01:12955483	0	0	0	0	0	0	0	0	0	3	0	0	0	0	0	0	0	3
Locus_271	D01:15122776;D01:15122862;D01:15123050;D01:15123064	0	0	0	0	5	0	0	0	0	0	0	0	0	0	0	0	0	5
Locus_272	D01:15394686;D01:15399583;D01:15403514;D01:15406985;D01:15411095;D01:15411474;D01:15411541;D01:15837119;D01:15838214;D01:16333876;D01:16367429;D01:16367858;D01:16371564;D01:16372884;D01:16375484;D01:16377878;D01:16378018;D01:16378028;D01:16384611;D01:16405055;D01:16414205;D01:16418441;D01:16424996;D01:16427535;D01:16431051;D01:16431071;D01:16434923;D01:16437351;D01:16597630;D01:16671286;D01:16671…	164	123	157	178	43	0	25	19	29	0	0	0	0	0	0	0	0	738
Locus_273	D01:22958814;D01:22958829	0	0	0	0	2	0	0	0	0	0	0	0	0	0	0	0	0	2
Locus_274	D01:24204651;D01:24204687	0	0	0	0	2	0	0	0	0	0	0	0	0	0	0	0	0	2
Locus_275	D01:57990208;D01:58004155;D01:58011951;D01:58122646;D01:58127454	38	0	0	179	0	49	7	0	6	0	0	0	0	0	0	0	0	279
Locus_276	D01:58335701;D01:58402310;D01:58742471;D01:59126194;D01:59263772;D01:59450233;D01:59490808;D01:59638270;D01:59654092;D01:59657811	114	0	0	0	6	0	33	0	13	0	0	0	0	0	0	0	0	166
Locus_277	D01:63640194;D01:63651875;D01:63653396;D01:63702182;D01:63706180;D01:63706814	0	0	0	0	8	0	0	0	0	0	0	0	0	0	0	0	0	8
Locus_278	D01:64146229;D01:64146491	0	0	0	0	2	0	0	0	0	0	0	0	0	0	0	0	0	2
Locus_279	D02:278637;D02:278646;D02:278679	0	0	0	0	3	0	0	0	0	0	0	0	0	0	0	0	0	3
Locus_280	D02:2449367;D02:2452226;D02:2452249;D02:2458762;D02:2460044;D02:2518402;D02:2522998;D02:2525332	77	0	130	0	1	0	0	0	0	0	0	0	23	0	0	0	0	231
Locus_281	D02:2537347;D02:2537364	0	0	0	0	5	0	0	0	0	0	0	0	0	0	0	0	0	5
Locus_282	D02:4320578;D02:4334328	0	0	1	0	1	0	0	0	0	0	0	0	0	0	0	0	0	2
Locus_283	D02:6268768;D02:6425336;D02:6441351;D02:6444349	0	0	0	0	0	0	0	0	0	0	0	11	0	0	0	0	0	11
Locus_284	D02:9162482;D02:9162491;D02:10001774	0	0	0	3	2	0	0	0	0	0	0	0	0	0	0	0	0	5
Locus_285	D02:9428164;D02:9436061;D02:9518549;D02:10209194	0	31	0	0	3	0	0	0	0	0	0	0	0	0	0	0	0	34
Locus_286	D02:9996435;D02:10001774	0	0	0	0	2	0	0	0	0	0	0	0	0	0	0	0	0	2
Locus_287	D02:10209194;D02:10288158	0	0	0	0	2	0	0	0	0	0	0	0	0	0	0	0	0	2
Locus_288	D02:12394835;D02:12394838	0	0	0	0	6	0	0	0	0	0	0	0	0	0	0	0	0	6
Locus_289	D02:18541317;D02:18541340	5	5	5	1	1	0	0	0	0	0	0	0	0	0	0	0	0	17
Locus_290	D02:28510458;D02:28510460	0	0	0	27	1	0	0	0	0	0	0	0	0	0	0	0	0	28
Locus_291	D02:44777291;D02:44777362	0	0	0	165	1	0	0	0	0	0	0	0	0	0	0	0	0	166
Locus_292	D02:52818859;D02:52818870	0	0	0	0	6	0	0	0	0	0	0	0	0	0	0	0	5	11
Locus_293	D02:57379466;D02:57379492;D02:57379523;D02:57380053;D02:57420744;D02:57537081	0	0	0	0	7	0	0	0	0	0	0	0	0	0	0	0	0	7
Locus_294	D02:60975996;D02:61480415;D02:61575403;D02:61575307;D02:61637831	0	0	0	0	1	0	0	0	0	1	0	0	3	0	0	0	0	5
Locus_295	D02:64885478;D02:64990978;D02:64993258	0	0	0	0	2	3	0	0	0	0	0	0	0	0	0	0	0	5
Locus_296	D02:67631372;D02:67631414	0	0	0	0	5	0	0	0	0	0	0	0	0	0	0	0	0	5
Locus_297	D02:68159110;D02:68159155;D02:68159167;D02:68159171;D02:68159184	20	0	0	178	4	0	0	0	0	0	0	0	0	0	0	0	2	204
Locus_298	D02:68378728;D02:68378755	0	0	0	0	2	0	0	0	0	0	0	0	0	0	0	0	0	2
Locus_299	D03:404624;D03:419577	0	0	0	0	3	0	0	0	0	0	0	0	0	0	0	0	0	3
Locus_300	D03:1290746;D03:1290750;D03:1290755;D03:1307284;D03:1719789	111	0	0	0	12	0	0	0	0	0	0	0	0	0	0	0	1	124
Locus_301	D03:1543616;D03:1543628;D03:1543636	0	0	16	0	5	0	0	0	0	0	0	0	0	0	0	0	0	21
Locus_302	D03:1719789;D03:2328403;D03:2352176;D03:3109456;D03:3631136	0	0	0	0	5	0	0	0	0	1	0	0	0	0	0	0	0	6
Locus_303	D03:3117477;D03:3117515;D03:3117528;D03:3117641;D03:3117692	3	9	5	15	4	0	0	0	0	0	0	0	0	0	0	0	0	36
Locus_304	D03:3580893;D03:3631136	0	0	0	0	1	0	0	0	0	0	0	2	0	0	0	0	0	3
Locus_305	D03:4139254;D03:4141202	0	0	0	0	2	0	0	0	0	0	0	0	0	0	0	0	0	2
Locus_306	D03:5563574;D03:5563670	0	0	0	0	2	0	0	0	0	0	0	0	0	0	0	0	0	2
Locus_307	D03:7002990;D03:7003042	0	3	0	0	1	0	0	0	0	0	0	0	0	0	0	0	0	4
Locus_308	D03:7667959;D03:7667964	0	0	0	0	0	0	0	0	0	0	0	0	2	0	0	0	0	2
Locus_309	D03:21160501;D03:21160503	0	0	0	4	2	0	0	0	0	0	0	0	0	0	0	0	0	6
Locus_310	D03:35972343;D03:36349003;D03:36801127	0	0	0	126	1	0	0	0	0	0	0	0	0	0	0	0	0	127
Locus_311	D03:36384046;D03:36384056	0	0	0	0	3	0	0	0	0	0	0	0	0	0	0	0	0	3
Locus_312	D03:38632724;D03:38632752	0	0	0	0	2	0	0	0	0	0	0	0	0	0	0	0	0	2
Locus_313	D03:41751633;D03:41751918	0	0	0	0	0	0	0	0	0	0	0	7	0	0	0	0	0	7
Locus_314	D03:41904040;D03:41911214;D03:41949101	0	0	0	0	0	0	0	0	0	0	0	0	10	0	0	0	0	10
Locus_315	D03:45366923;D03:45366928;D03:45366929	0	0	0	0	0	0	0	0	0	0	0	0	3	0	0	0	0	3
Locus_316	D03:45396654;D03:45396663	0	0	0	0	0	0	0	0	0	0	0	2	0	0	0	0	0	2
Locus_317	D03:46432216;D03:47288309;D03:47288618;D03:47288620;D03:47904740;D03:48260080	0	0	0	0	4	0	0	0	0	12	0	0	0	0	0	0	0	16
Locus_318	D03:47427756;D03:47458212	0	0	0	0	0	0	0	0	0	0	0	0	3	0	0	0	0	3
Locus_319	D03:47843412;D03:47898121;D03:47906025;D03:47906197;D03:47913326	0	0	0	0	17	0	0	0	0	0	0	0	0	0	0	0	0	17
Locus_320	D03:47964548;D03:47964557;D03:47964558;D03:47964562	0	0	0	19	8	0	0	0	0	0	0	0	0	0	0	0	0	27
Locus_321	D03:48710190;D03:48710201;D03:48710308;D03:48710310	0	0	0	0	4	0	0	0	0	0	0	0	0	0	0	0	0	4
Locus_322	D03:49484663;D03:49484785;D03:49489105;D03:49489295;D03:49508661;D03:49511204;D03:49534653;D03:49535009;D03:49535535	135	3	0	0	13	0	0	0	0	0	0	0	0	0	0	0	0	151
Locus_323	D03:52070075;D03:52080413;D03:52115936;D03:52240384;D03:52346036;D03:52549513;D03:52659845	0	0	0	0	7	0	0	0	0	0	0	0	0	0	0	0	0	7
Locus_324	D04:864062;D04:864403;D04:866114;D04:868698;D04:880681;D04:882938;D04:883721;D04:885874;D04:895341	80	161	0	0	2	27	0	0	0	0	0	0	0	0	0	0	0	270
Locus_325	D04:3185898;D04:4035841;D04:4108906;D04:4125846;D04:4015658	0	0	0	0	0	0	0	0	0	0	1	0	8	0	0	0	0	9
Locus_326	D04:4117160;D04:4117163;D04:4117204	0	0	0	0	14	0	0	0	0	0	0	0	0	0	0	0	0	14
Locus_327	D04:4401695;D04:5287439;D04:5287463	21	20	20	18	7	0	0	0	0	0	0	0	0	0	0	0	0	86
Locus_328	D04:5269142;D04:5270987;D04:5272854;D04:5277728;D04:5278257;D04:5281750;D04:5282942	0	0	0	0	0	0	0	0	0	13	43	0	17	0	0	0	0	73
Locus_329	D04:5287439;D04:5287463	21	20	20	18	6	0	0	0	0	0	0	0	0	0	0	0	0	85
Locus_330	D04:6641926;D04:6641933;D04:6641941	0	0	1	3	3	0	0	0	0	0	0	0	0	0	0	0	0	7
Locus_331	D04:7418448;D04:7425887;D04:7693285;D04:7705872;D04:7721799;D04:7754672;D04:8201752;D04:7606068	0	7	0	0	15	0	0	0	0	0	0	0	2	0	0	0	0	24
Locus_332	D04:8839632;D04:9493356	0	0	0	0	4	0	0	0	0	0	0	0	0	0	0	0	0	4
Locus_333	D04:14175530;D04:14194334;D04:14308913;D04:14311394;D04:14361146;D04:14410729	0	0	0	0	7	0	0	0	0	0	0	0	0	0	0	0	0	7
Locus_334	D04:14579088;D04:14579094;D04:14579103	0	0	0	0	4	0	0	0	0	0	0	0	0	0	0	0	0	4
Locus_335	D04:17623214;D04:17623238	0	0	0	0	5	0	0	0	0	0	0	0	0	0	0	0	0	5
Locus_336	D04:22921330;D04:22921364	0	0	0	0	8	0	0	0	0	0	0	0	0	0	0	0	0	8
Locus_337	D04:31743785;D04:31743787	0	0	0	1	1	0	0	0	0	0	0	0	0	0	0	0	0	2
Locus_338	D04:34155795;D04:34155816	0	0	0	0	2	0	0	0	0	0	0	0	0	0	0	0	0	2
Locus_339	D04:34915631;D04:34915654	0	0	0	0	0	7	0	0	0	0	0	0	0	0	0	0	0	7
Locus_340	D04:34948133;D04:34948141	0	0	0	0	5	0	0	0	0	0	0	0	0	0	0	0	0	5
Locus_341	D04:42347349;D04:43089265;D04:43118771;D04:43162836;D04:43327144;D04:43327241	0	0	0	0	6	0	0	0	0	0	0	0	0	0	0	0	0	6
Locus_342	D04:42800856;D04:42800928	0	0	0	0	0	22	28	0	1	0	0	0	0	0	0	0	3	54
Locus_343	D04:43089265;D04:43118771;D04:43162836;D04:43327144;D04:43327241;D04:43479471;D04:43563495;D04:43635854	0	0	0	0	7	0	0	0	0	0	0	0	0	0	0	0	0	7
Locus_344	D04:45432391;D04:45432468;D04:45432560	2	0	0	0	2	0	0	0	0	0	0	0	0	0	0	0	0	4
Locus_345	D04:47596021;D04:47961839	0	0	0	0	2	0	0	0	0	0	0	0	0	0	0	0	0	2
Locus_346	D04:48266672;D04:48266703	0	0	0	0	0	0	0	0	0	0	0	2	0	0	0	0	0	2
Locus_347	D04:50079562;D04:50193006	0	0	0	0	1	0	0	0	0	0	0	0	0	0	0	0	0	1
Locus_348	D04:50408429;D04:51040100	0	0	0	0	3	0	0	0	0	0	0	0	0	0	0	0	0	3
Locus_349	D04:52227449;D04:52227507;D04:52227531	0	0	0	0	6	0	0	0	0	0	0	0	0	0	0	0	0	6
Locus_350	D04:52295217;D04:52338226;D04:52363869;D04:52371995;D04:52372068;D04:52376110;D04:52734463;D04:52737757;D04:52752034;D04:52783599;D04:52783932;D04:52821185	58	38	27	19	11	0	0	0	0	0	0	0	0	0	0	0	0	153
Locus_351	D04:52322021;D04:52323322;D04:52338226;D04:52363869;D04:52371995;D04:52372068;D04:52376110;D04:52440777;D04:52538584;D04:52586746;D04:52588195;D04:52588350;D04:52596499;D04:52606569;D04:52735645;D04:52737757;D04:52744576;D04:52752034;D04:52752606;D04:52783599;D04:52783932;D04:52806411;D04:52819351;D04:52819709;D04:52821185;D04:53304046;D04:52792607;D04:52794970;D04:52796141;D04:52922731;D04:53358…	167	138	158	200	52	0	28	47	44	0	0	0	1	0	1	0	0	836
Locus_352	D04:53132613;D04:53132617;D04:53132629;D04:53132662	0	0	0	0	17	0	0	0	0	0	0	0	0	0	0	0	0	17
Locus_353	D04:53304046;D04:53358032;D04:53362382;D04:53365854;D04:53380421	29	0	71	0	1	0	0	0	0	0	0	0	0	0	0	0	0	101
Locus_354	D04:55392578;D04:55393661;D04:55393665	0	10	0	0	1	0	0	0	0	0	0	0	0	0	0	0	0	11
Locus_355	D04:55946249;D04:55946258;D04:55946263;D04:55946272;D04:55946345	0	0	0	0	10	0	0	0	0	0	0	0	0	0	0	0	0	10
Locus_356	D05:1808618;D05:2305457	0	5	0	0	1	0	0	0	0	0	0	0	0	0	0	0	0	6
Locus_357	D05:1918372;D05:2319744;D05:2319754	5	2	0	0	4	0	0	0	0	0	0	0	0	0	0	0	0	11
Locus_358	D05:2187000;D05:2187238;D05:2305457	0	13	0	0	1	0	0	0	0	0	0	0	0	0	0	0	0	14
Locus_359	D05:2319744;D05:2319754	0	0	0	0	4	0	0	0	0	0	0	0	0	0	0	0	0	4
Locus_360	D05:4951084;D05:5534884;D05:6532755	0	0	0	0	4	0	0	0	0	0	0	0	0	0	0	0	0	4
Locus_361	D05:5846674;D05:5896005;D05:5919920	0	0	3	0	0	0	0	0	0	0	0	0	0	0	0	0	0	3
Locus_362	D05:7259199;D05:7259382;D05:7259390;D05:7328202	0	0	0	0	6	0	0	0	0	0	0	0	0	0	0	0	0	6
Locus_363	D05:7623434;D05:7623454	0	0	0	0	2	0	0	0	0	0	0	0	0	0	0	0	0	2
Locus_364	D05:9615372;D05:9615378;D05:9987503	0	0	0	0	3	0	0	0	0	0	0	0	0	0	0	0	0	3
Locus_365	D05:10053700;D05:10059138;D05:10092274;D05:10092373	0	0	0	0	0	0	0	0	0	31	0	0	0	0	0	0	0	31
Locus_366	D05:11479575;D05:11479610;D05:11479613;D05:11479614;D05:11479632	152	0	20	69	18	0	0	0	0	0	0	0	0	0	0	0	0	259
Locus_367	D05:14848831;D05:14874607;D05:14874685;D05:15678989	0	0	0	0	3	0	0	0	0	0	0	0	1	0	0	0	0	4
Locus_368	D05:16638893;D05:16682998;D05:16685321;D05:16685337;D05:16758550;D05:16770621;D05:16771278	14	8	1	12	10	0	0	0	0	3	0	0	0	0	0	0	0	48
Locus_369	D05:17773842;D05:17773853	2	0	0	9	2	13	0	0	0	0	0	0	0	0	0	0	0	26
Locus_370	D05:20793327;D05:21117472	0	0	0	32	1	0	0	0	0	0	0	0	0	0	0	0	0	33
Locus_371	D05:21213414;D05:21213416	7	4	4	26	8	0	0	0	0	0	0	0	0	0	0	0	0	49
Locus_372	D05:24891747;D05:24891761	0	0	0	0	2	0	0	0	0	0	0	0	0	0	0	0	0	2
Locus_373	D05:26462912;D05:26475227;D05:26478255;D05:26481550	0	0	0	0	4	0	0	0	0	0	0	0	0	0	0	0	0	4
Locus_374	D05:28594971;D05:28594974	16	13	10	7	9	0	0	0	7	0	0	0	0	0	0	0	0	62
Locus_375	D05:30955313;D05:30955373	0	0	0	0	2	0	0	0	0	0	0	0	0	0	0	0	0	2
Locus_376	D05:31446776;D05:31446790	0	0	0	0	2	0	0	0	0	0	0	0	0	0	0	0	0	2
Locus_377	D05:34621593;D05:34621607	0	0	0	0	20	0	0	0	0	0	0	0	0	0	0	0	0	20
Locus_378	D05:35999075;D05:35999086	0	0	0	0	2	0	0	0	0	0	0	0	0	0	0	0	0	2
Locus_379	D05:47436710;D05:48399815	0	0	0	0	1	0	0	0	0	0	0	0	0	0	0	0	0	1
Locus_380	D05:49927003;D05:50687091	0	0	0	0	1	0	0	0	0	0	0	0	0	0	0	0	0	1
Locus_381	D05:51673895;D05:52298049;D05:52298087;D05:52298097;D05:52438791;D05:52742818	0	0	0	34	5	0	0	0	0	0	0	0	0	0	0	0	0	39
Locus_382	D05:55967529;D05:56048759;D05:56162295;D05:56189088	0	0	0	0	4	0	0	0	0	0	0	0	0	0	0	0	0	4
Locus_383	D05:58630636;D05:58782369	0	0	0	0	1	10	0	0	0	0	0	0	0	0	0	0	0	11
Locus_384	D05:59904841;D05:59916178	0	0	0	0	2	0	0	0	0	0	0	0	0	0	0	0	0	2
Locus_385	D05:61418417;D05:62055716;D05:62089760;D05:62417349;D05:62423141;D05:62767563;D05:63158578	0	0	0	0	4	0	0	0	0	0	0	0	0	0	0	0	0	4
Locus_386	D05:63340379;D05:63340385;D05:63340394	0	0	0	0	0	0	0	0	0	28	6	0	11	0	0	0	0	45
Locus_387	D06:1893067;D06:2460832	0	0	0	1	1	0	0	0	0	0	0	0	0	0	0	0	0	2
Locus_388	D06:3688425;D06:3688430	68	0	0	0	1	0	0	0	0	0	0	0	0	0	0	0	0	69
Locus_389	D06:4968815;D06:5046562;D06:5106968;D06:5230224;D06:5232759;D06:5232797;D06:5234578;D06:5235780;D06:5236528;D06:5331070;D06:6214884;D06:6496785;D06:6530500;D06:6830807;D06:6852987	3	0	3	2	3	38	48	28	41	1	19	0	2	0	0	0	0	188
Locus_390	D06:9128805;D06:9339434	0	0	0	0	0	0	0	0	0	0	0	0	1	0	0	0	0	1
Locus_391	D06:11280259;D06:11280262	0	2	2	2	1	0	0	0	0	0	0	0	0	0	0	0	0	7
Locus_392	D06:19659636;D06:19659637;D06:19659642	0	0	46	0	1	0	0	0	0	0	0	0	0	0	0	0	0	47
Locus_393	D06:20393709;D06:20394313	0	0	0	0	6	0	0	0	0	0	0	0	0	0	0	0	0	6
Locus_394	D06:20629074;D06:20629076;D06:20629101	65	0	0	6	3	0	0	0	0	0	0	0	0	0	0	0	0	74
Locus_395	D06:25745684;D06:25745713	0	0	0	0	0	0	0	0	0	5	3	0	0	0	0	0	1	9
Locus_396	D06:42710845;D06:42710856;D06:42710858	0	0	0	0	0	0	0	0	0	0	0	0	7	0	0	0	0	7
Locus_397	D06:45226856;D06:45230559	0	0	0	0	2	0	0	0	0	0	0	0	0	0	0	0	0	2
Locus_398	D06:52054288;D06:52054307	0	0	0	0	7	0	0	0	0	0	0	0	0	0	0	0	0	7
Locus_399	D06:54299370;D06:54299371;D06:54299411	0	0	0	0	6	0	0	0	0	0	0	0	0	0	0	0	0	6
Locus_400	D06:56794930;D06:56794933;D06:56794970	0	0	0	0	3	0	0	0	0	0	0	0	0	0	0	0	0	3
Locus_401	D06:60356306;D06:60356316;D06:60356361	0	0	0	14	0	0	0	0	0	0	0	4	0	0	0	0	0	18
Locus_402	D06:62908185;D06:62908224	0	0	0	0	0	0	11	33	30	0	0	0	0	0	0	0	0	74
Locus_403	D07:638766;D07:638815	0	0	0	2	4	0	0	0	0	0	0	0	0	0	0	0	0	6
Locus_404	D07:2357249;D07:2357256	0	0	0	0	2	0	0	0	0	0	0	0	0	0	0	0	0	2
Locus_405	D07:2893073;D07:2893089	0	0	0	0	2	0	0	0	0	0	0	0	0	0	0	0	0	2
Locus_406	D07:3880763;D07:3880790;D07:3880851;D07:3880954	1	1	1	3	1	0	0	0	0	0	0	0	0	0	0	0	0	7
Locus_407	D07:4405240;D07:4405270	0	0	0	0	3	0	0	0	0	0	0	0	0	0	0	0	0	3
Locus_408	D07:6401860;D07:6413547	0	0	0	0	4	0	0	0	0	0	0	0	0	0	0	0	0	4
Locus_409	D07:7938407;D07:7938410	0	0	0	0	3	0	0	0	0	0	0	0	0	0	0	0	0	3
Locus_410	D07:7975448;D07:7980373;D07:7985362;D07:8039965;D07:8028093;D07:8029300;D07:8029301	0	0	0	0	3	0	0	0	0	30	0	0	0	0	0	0	0	33
Locus_411	D07:18382371;D07:18492294;D07:18512740;D07:18513689;D07:18684181;D07:18753606;D07:18787429;D07:18788271;D07:18805215	0	132	0	0	5	0	0	0	0	0	0	0	0	0	0	0	0	137
Locus_412	D07:19518763;D07:19518771	0	0	0	0	2	0	0	0	0	0	0	0	0	0	0	0	0	2
Locus_413	D07:26954350;D07:26970861	0	0	0	0	2	0	0	0	0	0	0	0	0	0	0	0	0	2
Locus_414	D07:27079259;D07:27079322;D07:27079528;D07:27471363;D07:27689396	0	0	0	34	5	0	0	0	0	0	0	0	0	0	0	0	0	39
Locus_415	D07:28351495;D07:28351496	0	0	0	0	4	0	0	0	0	0	0	0	0	0	0	0	0	4
Locus_416	D07:29099464;D07:29932445	0	0	0	0	2	0	0	0	0	0	0	0	0	0	0	0	0	2
Locus_417	D07:33226474;D07:33235067	0	0	0	0	3	0	0	0	0	0	0	0	0	0	0	0	0	3
Locus_418	D07:37312877;D07:37312879;D07:37312925	48	19	0	0	8	0	0	0	0	0	0	0	0	0	0	0	0	75
Locus_419	D07:38099752;D07:38099780	0	0	0	2	1	0	0	0	0	0	0	0	0	0	0	0	0	3
Locus_420	D07:51834265;D07:51834269;D07:51834272;D07:51858903;D07:51902651	2	35	0	7	7	0	0	0	0	0	0	0	0	0	0	0	0	51
Locus_421	D07:52767019;D07:52785357;D07:52787283	0	0	0	0	6	0	0	0	0	0	0	0	0	0	0	0	0	6
Locus_422	D07:56550384;D07:56552487;D07:56566699;D07:56585785	0	0	0	0	4	0	0	0	0	0	0	0	0	0	0	0	0	4
Locus_423	D07:57078911;D07:58014646	0	0	0	0	6	0	0	0	0	0	0	0	0	0	0	0	0	6
Locus_424	D07:57138062;D07:57138126;D07:57138138;D07:57138141	0	0	0	0	10	0	0	0	0	0	0	0	0	0	0	0	0	10
Locus_425	D07:58014621;D07:58014646	0	0	0	0	6	0	0	0	0	0	0	0	0	0	0	0	0	6
Locus_426	D08:2372726;D08:2442408	0	20	0	0	0	0	0	0	0	0	0	0	0	0	0	0	0	20
Locus_427	D08:4337231;D08:4337318	0	4	0	0	0	0	0	0	0	0	0	0	0	0	0	0	0	4
Locus_428	D08:5377917;D08:5473839;D08:5738641;D08:5738742;D08:5739473;D08:5741431;D08:5750914	0	0	0	0	12	0	0	0	0	0	2	0	0	0	0	0	0	14
Locus_429	D08:5703773;D08:5703774	0	0	0	0	2	0	0	0	0	0	0	0	0	0	0	0	0	2
Locus_430	D08:5738641;D08:5738742;D08:5739473;D08:5741431;D08:5750826;D08:5750914	0	0	0	0	12	0	0	0	0	0	0	0	0	0	0	0	0	12
Locus_431	D08:6796673;D08:6796720;D08:6796735	0	44	0	0	0	0	0	0	0	0	0	0	0	0	0	0	0	44
Locus_432	D08:8394636;D08:8415353;D08:8439979;D08:8454463;D08:8492438	0	0	0	0	9	0	0	0	0	0	0	0	0	0	0	0	0	9
Locus_433	D08:18224915;D08:18231279	0	0	0	0	0	0	0	0	0	0	8	0	0	0	0	0	0	8
Locus_434	D08:19029320;D08:19029326	0	0	0	0	0	0	0	0	0	0	9	0	0	0	0	0	0	9
Locus_435	D08:22437093;D08:22437094;D08:22437097	3	5	3	0	0	0	0	0	0	0	0	0	0	0	0	0	0	11
Locus_436	D08:24376596;D08:24376659	0	0	0	0	2	0	0	0	0	0	0	0	0	0	0	0	0	2
Locus_437	D08:24994677;D08:24994714;D08:24994734;D08:24994765	0	0	0	0	0	0	0	0	0	9	0	0	3	0	0	0	0	12
Locus_438	D08:33609606;D08:33609613;D08:33609620	0	0	0	0	13	0	0	0	0	0	0	0	0	0	0	0	0	13
Locus_439	D08:34479500;D08:34479518	0	0	0	0	0	0	0	0	0	3	0	0	0	0	0	0	0	3
Locus_440	D08:38087449;D08:38089269;D08:38089398;D08:38090152;D08:38093052	49	5	11	8	4	0	0	0	0	0	0	0	0	0	0	0	0	77
Locus_441	D08:44471842;D08:44471895;D08:44471936	4	0	0	0	1	0	0	0	0	0	0	0	0	0	0	0	0	5
Locus_442	D08:47356819;D08:47363545;D08:47373828;D08:47374947;D08:47377502;D08:47383095;D08:47394537;D08:47395428;D08:47553723;D08:47715000;D08:47781064	0	0	0	0	0	0	0	0	0	2	1	0	7	0	0	0	0	10
Locus_443	D08:51094517;D08:51094552;D08:51094553	0	0	0	0	6	0	0	0	0	0	0	0	0	0	0	0	0	6
Locus_444	D08:51121394;D08:51184916	0	0	0	0	0	13	0	0	0	0	4	0	0	0	0	0	0	17
Locus_445	D08:51960369;D08:51992408;D08:52021261;D08:52022319	0	0	0	0	0	10	16	0	0	0	3	0	0	0	0	0	0	29
Locus_446	D08:52977696;D08:53045628;D08:53129331	0	0	0	0	3	0	0	0	0	0	2	0	0	0	0	0	0	5
Locus_447	D08:58269813;D08:58269815;D08:58299953;D08:60924074;D08:60924087,D08:61891155;D08:61891213	0	0	0	1	8	0	0	0	0	0	0	0	14	0	0	0	4	27
Locus_448	D08:61686758;D08:61686796;D08:61891155;D08:61891213;D08:62202204;D08:62202243;D08:61927643	0	0	0	0	10	0	0	0	0	0	0	0	0	0	0	0	0	10
Locus_449	D08:64115859;D08:64209704	72	0	0	0	4	0	0	0	0	0	0	0	0	0	0	0	0	76
Locus_450	D08:64867369;D08:65347323;D08:65347366;D08:65347385;D08:65347500;D08:66040018	0	0	0	0	18	0	0	0	0	0	0	0	0	0	0	0	0	18
Locus_451	D08:65800261;D08:65800331;D08:65800343	0	0	0	0	3	0	0	0	0	0	0	0	0	0	0	0	0	3
Locus_452	D09:3530995;D09:3531017	0	0	0	0	0	34	0	0	0	0	0	0	0	0	0	0	0	34
Locus_453	D09:4233671;D09:4339192	0	0	0	0	2	0	0	0	0	0	0	0	0	0	0	0	0	2
Locus_454	D09:6761635;D09:6761638	0	0	0	0	11	0	0	0	0	0	0	0	0	0	0	0	0	11
Locus_455	D09:7177743;D09:7734491	0	0	0	0	2	0	0	0	0	0	0	0	0	0	0	0	0	2
Locus_456	D09:7462068;D09:7481529	0	0	0	0	0	0	0	0	0	0	3	0	3	0	0	0	0	6
Locus_457	D09:7540520;D09:7547937	0	0	0	0	0	0	0	0	0	0	1	0	1	0	0	0	0	2
Locus_458	D09:7734491;D09:8460376	0	0	0	0	2	0	0	0	0	0	0	0	0	0	0	0	0	2
Locus_459	D09:9439696;D09:9682194;D09:9708300;D09:9802688;D09:9898682;D09:9958513	0	0	0	0	4	0	0	0	0	0	0	0	0	0	0	0	0	4
Locus_460	D09:9720296;D09:9720306	27	15	4	8	4	0	0	0	0	0	0	0	0	0	0	0	21	79
Locus_461	D09:9802688;D09:9898682;D09:9958513	0	0	0	0	3	0	0	0	0	0	0	0	0	0	0	0	0	3
Locus_462	D09:24090027;D09:24090121	0	0	0	0	5	0	0	0	0	0	0	0	0	0	0	0	0	5
Locus_463	D09:24098874;D09:24098957	0	0	0	0	0	0	0	0	0	0	0	0	6	0	0	0	0	6
Locus_464	D09:24470397;D09:24470401	0	0	0	0	2	0	0	0	0	0	0	0	0	0	0	0	0	2
Locus_465	D09:25463353;D09:25510738;D09:25545622;D09:25545623;D09:25578786;D09:25605819;D09:25619972	0	0	0	0	0	0	0	0	0	17	29	0	34	0	0	0	0	80
Locus_466	D09:25760163;D09:25760353	0	0	0	0	0	0	47	51	50	0	0	0	0	0	0	0	0	148
Locus_467	D09:29112203;D09:29901486	0	0	0	0	1	0	0	0	0	0	0	0	0	0	0	0	0	1
Locus_468	D09:35395851;D09:35470281	0	32	0	0	0	0	0	0	0	0	0	0	0	0	0	0	0	32
Locus_469	D09:36458144;D09:36458246	0	0	0	1	0	31	0	0	0	0	0	0	0	0	0	0	0	32
Locus_470	D09:40289366;D09:40303895;D09:40348082;D09:40503343	0	0	0	0	3	0	0	0	0	0	0	0	0	0	0	0	0	3
Locus_471	D09:43295886;D09:43298775	0	0	0	0	5	0	0	0	0	0	0	0	0	0	0	0	0	5
Locus_472	D09:48305646;D09:48324426;D09:48324598;D09:48332884;D09:48343955	0	0	0	0	2	0	0	0	0	0	6	0	4	0	0	0	0	12
Locus_473	D09:49138501;D09:49331728	0	0	0	0	2	0	0	0	0	0	0	0	0	0	0	0	0	2
Locus_474	D09:51283177;D09:51283178	0	0	0	0	0	0	13	0	0	0	0	0	0	0	0	0	0	13
Locus_475	D09:51344571;D09:51344573;D09:51344582;D09:51344584	0	0	0	0	0	52	39	0	9	0	0	0	0	0	0	0	0	100
Locus_476	D10:566033;D10:1438975;D10:1468371	0	0	0	0	3	0	0	0	0	0	0	0	0	0	0	0	0	3
Locus_477	D10:1718227;D10:1718251	0	0	0	0	4	0	0	0	0	0	0	0	0	0	0	0	0	4
Locus_478	D10:2913929;D10:2915486;D10:2916032;D10:2916052;D10:2916065;D10:2916138;D10:2924818	0	0	0	0	11	0	0	0	0	0	0	0	0	0	0	0	0	11
Locus_479	D10:3034004;D10:3034321	0	0	0	0	2	0	0	0	0	0	0	0	0	0	0	0	0	2
Locus_480	D10:4588254;D10:4589394	0	0	0	100	0	0	0	0	3	0	0	0	0	0	0	0	0	103
Locus_481	D10:5562585;D10:5562658;D10:5562682	0	0	0	0	5	0	0	0	0	0	0	0	0	0	0	0	0	5
Locus_482	D10:8049683;D10:8049714;D10:8049725;D10:8049737;D10:8049749;D10:8230007	0	0	0	0	30	0	0	0	0	0	0	0	0	0	0	0	0	30
Locus_483	D10:8229982;D10:8229994;D10:8230005;D10:8230007;D10:8914760	0	0	0	3	9	0	0	0	0	0	0	0	0	0	0	0	0	12
Locus_484	D10:8914719;D10:8914721;D10:8914760	2	0	0	5	1	0	0	0	0	0	0	0	0	0	0	0	1	9
Locus_485	D10:12466317;D10:12466320;D10:12466322	0	0	0	0	4	0	0	0	0	0	0	0	0	0	0	0	0	4
Locus_486	D10:13643836;D10:13653052;D10:13694388;D10:13694400;D10:13694411;D10:13859368;D10:13879694;D10:14050143;D10:14087730;D10:14098419;D10:14104788;D10:14121961;D10:14243290;D10:14276149;D10:14308441;D10:14393277;D10:15353725;D10:15388824;D10:15399753	16	0	0	18	16	0	0	0	0	0	0	0	0	1	0	0	0	51
Locus_487	D10:19156494;D10:19892821	0	0	0	0	2	0	0	0	0	0	0	0	0	0	0	0	0	2
Locus_488	D10:19854397;D10:19854405	4	0	31	0	2	0	0	0	0	0	0	0	0	0	0	0	0	37
Locus_489	D10:20397101;D10:21386654	0	0	0	0	2	0	0	0	0	0	0	0	0	0	0	0	0	2
Locus_490	D10:21964471;D10:22020113	0	0	0	0	3	0	0	0	0	0	0	0	0	0	0	0	0	3
Locus_491	D10:23131876;D10:23239519;D10:23378237;D10:23388473;D10:23409675	0	6	0	0	5	0	0	0	0	0	0	0	0	0	0	0	0	11
Locus_492	D10:24594249;D10:24594260;D10:24594266;D10:24594267	0	48	0	0	0	0	0	0	0	0	0	0	0	0	0	0	0	48
Locus_493	D10:29613746;D10:29613773	0	0	0	0	3	0	0	0	0	0	0	0	0	0	0	0	0	3
Locus_494	D10:33313212;D10:33313214	0	0	71	0	0	0	0	0	0	0	0	0	0	0	0	0	0	71
Locus_495	D10:45819951;D10:45819953;D10:45819983	0	0	0	0	4	0	0	0	0	0	0	0	0	0	0	0	0	4
Locus_496	D10:48969148;D10:48969165	0	0	0	0	5	0	0	0	0	0	0	0	0	0	0	0	0	5
Locus_497	D10:50873840;D10:51698068	0	0	0	0	3	0	0	0	0	0	0	0	0	0	0	0	0	3
Locus_498	D10:57390666;D10:57390676	0	0	0	0	3	0	0	0	0	0	0	0	0	0	0	0	0	3
Locus_499	D10:58206137;D10:58206141	0	0	0	0	0	0	0	0	0	0	0	10	0	0	0	0	0	10
Locus_500	D10:60449975;D10:61102503;D10:61103356;D10:61104962	0	0	0	0	1	0	0	0	0	0	0	0	15	0	0	0	0	16
Locus_501	D10:62762320;D10:62840325;D10:62872995;D10:62934930;D10:62935544;D10:62939036;D10:62958271;D10:62960244;D10:63124845;D10:63131058;D10:63131385;D10:63131464;D10:63206202;D10:63208539;D10:63347850	58	69	32	0	14	0	0	0	0	0	0	0	0	0	0	0	0	173
Locus_502	D10:64801438;D10:64817363;D10:64819531;D10:64819559;D10:64819572	0	31	0	0	5	0	0	0	0	0	0	0	0	0	0	0	0	36
Locus_503	D10:64848361;D10:65568443	0	0	0	0	1	0	0	0	0	0	0	2	0	0	0	0	0	3
Locus_504	D10:66471153;D10:66471175;D10:66471176;D10:66471186	0	0	0	0	0	0	0	0	0	0	0	0	6	0	0	0	0	6
Locus_505	D12:870987;D12:900886	31	0	0	0	1	0	0	0	0	0	0	0	0	0	0	0	0	32
Locus_506	D12:4561049;D12:4561516	0	4	21	0	0	0	0	0	0	0	0	0	0	0	0	0	0	25
Locus_507	D12:8900646;D12:8900648;D12:8900653;D12:8900659	0	76	49	190	2	0	0	0	0	0	0	0	0	0	0	0	14	331
Locus_508	D12:10358223;D12:10358292	0	0	0	0	6	0	0	0	0	0	0	0	0	0	0	0	0	6
Locus_509	D12:34084681;D12:34101431	0	0	0	0	0	0	0	0	0	0	0	0	5	0	0	0	0	5
Locus_510	D12:38511651;D12:39356129	0	0	0	0	2	0	0	0	0	0	0	0	0	0	0	0	0	2
Locus_511	D12:43266385;D12:43266398;D12:43266399	3	0	0	8	1	0	0	0	0	0	0	0	0	0	0	0	0	12
Locus_512	D12:43622939;D12:43622976;D12:43623029	0	0	0	0	4	0	0	0	0	0	0	0	0	0	0	0	0	4
Locus_513	D12:44696748;D12:44710843	0	0	0	0	0	0	0	0	0	0	0	3	0	0	0	0	0	3
Locus_514	D12:47378695;D12:47378754	14	14	13	14	7	0	0	0	0	0	0	0	0	0	0	0	0	62
Locus_515	D12:47811294;D12:47811379;D12:47811389;D12:47811400;D12:47906677	31	0	0	7	10	0	0	0	0	0	0	0	0	0	0	0	0	48
Locus_516	D12:48245432;D12:48245449;D12:48831571	9	9	10	11	4	0	0	0	0	0	0	1	0	0	0	0	0	44
Locus_517	D12:51248784;D12:51248785;D12:51248789;D12:51248795;D12:51248803	0	0	0	0	6	0	0	0	0	0	0	0	0	0	0	0	0	6
Locus_518	D12:52630249;D12:52636721;D12:52659435;D12:52675226;D12:52750293;D12:52776713;D12:52782664;D12:52784679	0	0	0	0	10	0	0	0	0	0	0	0	0	0	0	0	0	10
Locus_519	D12:55208127;D12:55208144;D12:55208145;D12:56043746;D12:56565604;D12:56811723;D12:56511874	10	11	8	7	4	0	0	0	0	0	0	0	0	0	0	0	0	40
Locus_520	D12:58258742;D12:58264408	0	0	0	0	0	0	0	0	0	0	14	0	0	0	0	0	0	14
Locus_521	D12:59344651;D12:59344668;D12:59344669;D12:59344670	43	1	0	2	6	0	0	0	0	0	0	0	0	0	0	0	0	52
Locus_522	D13:2507256;D13:2588152;D13:2598562;D13:2598673;D13:2612782;D13:2619113;D13:2688638	0	4	0	0	9	0	0	0	0	0	0	0	0	0	0	0	0	13
Locus_523	D13:4882307;D13:4882325;D13:5818090;D13:5818315	77	0	0	0	9	0	0	0	0	0	0	0	0	0	0	0	0	86
Locus_524	D13:4976400;D13:4977260;D13:4977349;D13:4980727;D13:4992256;D13:4993772;D13:4994412;D13:4997260;D13:4998243;D13:4998355;D13:5073774;D13:5134985	0	0	0	0	0	0	0	0	0	9	27	0	32	0	0	0	0	68
Locus_525	D13:5110553;D13:5110593	0	34	0	0	0	0	0	0	0	0	0	0	0	0	0	0	0	34
Locus_526	D13:5362998;D13:5363832;D13:5368634;D13:5379495	0	0	0	0	0	0	0	0	0	0	24	0	0	0	0	0	0	24
Locus_527	D13:5818090;D13:5818315;D13:5818369;D13:6625022;D13:6625031	77	0	0	0	5	0	0	0	0	0	0	0	0	0	0	0	0	82
Locus_528	D13:6624938;D13:6625000;D13:6625022;D13:6625031;D13:7302857;D13:7302865;D13:6958768	0	0	0	0	10	0	0	0	0	0	0	0	0	0	0	0	0	10
Locus_529	D13:9969303;D13:9969320;D13:9969329;D13:9969331;D13:9969333;D13:9969334	0	0	0	0	24	0	0	0	0	0	0	0	0	0	0	0	0	24
Locus_530	D13:14353686;D13:14353733	0	0	0	0	2	0	0	0	0	0	0	0	0	0	0	0	0	2
Locus_531	D13:20192253;D13:20192280;D13:20192304	0	0	0	0	0	0	17	33	36	0	0	0	0	0	0	0	0	86
Locus_532	D13:34288734;D13:34288897	0	0	0	5	0	0	0	0	0	0	0	0	0	0	0	0	0	5
Locus_533	D13:39614455;D13:39633482;D13:39638988;D13:39644747	0	0	0	0	4	0	0	0	0	0	0	0	0	0	0	0	0	4
Locus_534	D13:46030779;D13:46030790;D13:46030838	0	0	0	112	2	0	0	0	0	0	0	0	0	0	0	0	0	114
Locus_535	D13:46939477;D13:46944624;D13:46972350;D13:47000517;D13:47369440;D13:47369588;D13:47370956;D13:47373860;D13:47379637;D13:47380587;D13:47380947;D13:47380952;D13:47380964;D13:47381366;D13:47381527;D13:47381546;D13:47382012;D13:47424119;D13:47622419	0	0	0	0	0	0	0	0	0	0	25	0	45	0	0	0	0	70
Locus_536	D13:47244124;D13:47244129;D13:47244131	0	0	0	0	3	0	0	0	0	0	0	0	0	0	0	0	0	3
Locus_537	D13:47369440;D13:47369588;D13:47370956;D13:47373860;D13:47379637;D13:47380587;D13:47380947;D13:47380952;D13:47380964;D13:47381366;D13:47381527;D13:47381546;D13:47382012;D13:47424119;D13:47622419	0	0	0	0	0	0	0	0	0	0	18	0	28	0	0	0	0	46
Locus_538	D13:47553607;D13:47553622	0	0	0	0	2	0	0	0	0	0	0	0	0	0	0	0	0	2
Locus_539	D13:48137337;D13:48137465	0	0	0	0	2	0	0	0	0	0	0	0	0	0	0	0	0	2
Locus_540	D13:49456564;D13:49501788	0	0	0	0	6	0	0	0	0	0	0	0	0	0	0	0	0	6
Locus_541	D13:57517437;D13:57517444	0	0	0	0	3	0	0	0	0	0	0	0	0	0	0	0	0	3

## Sheet: Tabel S4 Gene-based GWAS
Table S4: Gene-based GWAS listed for the i-Trait-associated genes
Locus_ID	Trait	SNP and HPI	Adjustment gene
Locus_1	RER	A01:245284;30.5 h,33 h;A01:755170;37.5 h;	GH_A01G0101	GH_A01G0102	GH_A01G0035	GH_A01G0036	GH_A01G0037	GH_A01G0038	GH_A01G0039	GH_A01G0040	GH_A01G0041	GH_A01G0042	GH_A01G0043	GH_A01G0044
Locus_2	RER	A01:3593193;75 h,76.5 h;A01:4155722;115 h;	GH_A01G0370	GH_A01G0371	GH_A01G0372	GH_A01G0373	GH_A01G0374	GH_A01G0375	GH_A01G0403	GH_A01G0404
Locus_3	RER	A01:6721658;105 h;A01:6721668;107.5 h,108 h;A01:6721699;98 h;	GH_A01G0546	GH_A01G0547	GH_A01G0548	GH_A01G0549	GH_A01G0550
Locus_5	V_SW	A01:14711173;3.5 h;A01:14711192;2.5 h;	GH_A01G0917	GH_A01G0918
Locus_7	RER	A01:18611999;58 h;A01:18631924;53 h;	GH_A01G0994	GH_A01G0993
Locus_8	V_SW	A01:19163755;5 h,5.5 h,6 h,6.5 h,7 h,7.5 h,8.5 h,3.5 h;A01:19202395;4.5 h,4 h;A01:19202473;2.5 h,3 h;A01:19990834;5 h;A01:20453536;5 h;	GH_A01G1013	GH_A01G1014	GH_A01G1015	GH_A01G1016	GH_A01G1017	GH_A01G1018	GH_A01G1019	GH_A01G1020	GH_A01G1051	GH_A01G1052	GH_A01G1053	GH_A01G1054	GH_A01G1060	GH_A01G1061
Locus_8	V_SP	A01:19193375;4 h;	GH_A01G1014	GH_A01G1015	GH_A01G1016	GH_A01G1017	GH_A01G1018	GH_A01G1019
Locus_9	RER	A01:20746771;116.5 h;A01:20746772;118.5 h,119 h,119.5 h;	GH_A01G1068
Locus_14	V_SP	A01:64197494;1 h;A01:64197519;0.5 h;	GH_A01G1465
Locus_16	SL	A01:109057235;10.5 h;	GH_A01G1933	GH_A01G1934	GH_A01G1935	GH_A01G1936
Locus_17	RER	A01:109251456;109 h;A01:109257671;104 h;A01:109261389;106.5 h,107 h,111 h;	GH_A01G1950	GH_A01G1951	GH_A01G1952	GH_A01G1953	GH_A01G1954	GH_A01G1955
Locus_20	RER	A01:116542797;48 h;	GH_A01G2323	GH_A01G2324	GH_A01G2325	GH_A01G2326	GH_A01G2327	GH_A01G2328	GH_A01G2329	GH_A01G2330
Locus_20	V_SP	A01:116251534;4.5 h,1 h,2 h,3 h,3.5 h,4 h;A01:116254807;1.5 h;A01:116260120;0 h,2.5 h;	GH_A01G2298	GH_A01G2299	GH_A01G2300	GH_A01G2301	GH_A01G2302	GH_A01G2303	GH_A01G2304	GH_A01G2305	GH_A01G2306	GH_A01G2307	GH_A01G2308
Locus_21	SA	A01:117281963;0 h,0.5 h,1 h,1.5 h,2 h;	GH_A01G2410	GH_A01G2411
Locus_21	SL	A01:117281971;0 h,0.5 h,1 h,1.5 h,2 h;	GH_A01G2410	GH_A01G2411
Locus_21	SP	A01:117281971;0 h,0.5 h,1 h,1.5 h;	GH_A01G2410	GH_A01G2411
Locus_23	RER	A02:2042690;100.5 h;A02:2042699;100 h;A02:2042733;99.5 h;	GH_A02G0193	GH_A02G0194
Locus_25	V_SW	A02:4877886;19.5 h,21.5 h;A02:4904604;7.5 h,9 h,12.5 h,14 h,15 h,17.5 h,18.5 h;	GH_A02G0423	GH_A02G0424	GH_A02G0425	GH_A02G0426	GH_A02G0427	GH_A02G0428	GH_A02G0429
Locus_25	V_SP	A02:4896321;13 h;	GH_A02G0423	GH_A02G0424	GH_A02G0425	GH_A02G0426	GH_A02G0427	GH_A02G0428	GH_A02G0429
Locus_26	RER	A02:5254043;50.5 h;A02:5260210;41.5 h;A02:5283968;46.5 h;A02:5289268;45.5 h;A02:5293692;46 h;A02:5294397;45 h;A02:5301169;49.5 h;A02:5304463;44 h;A02:5312451;48 h;A02:5754573;37.5 h,41 h;	GH_A02G0451	GH_A02G0452	GH_A02G0453	GH_A02G0454	GH_A02G0455	GH_A02G0448	GH_A02G0449	GH_A02G0450
Locus_27	V_SW	A02:8880963;14 h,16.5 h,17 h;A02:8880975;19.5 h,20 h,20.5 h,21.5 h,22 h;	GH_A02G0626	GH_A02G0625	GH_A02G0627	GH_A02G0628	GH_A02G0629	GH_A02G0630	GH_A02G0631
Locus_32	RER	A02:101175227;73 h;A02:101187403;73.5 h;A02:101209342;74 h;	GH_A02G1634	GH_A02G1635	GH_A02G1636	GH_A02G1631	GH_A02G1632	GH_A02G1633
Locus_32	V_SW	A02:100883877;1 h;	GH_A02G1621	GH_A02G1622	GH_A02G1623	GH_A02G1624	GH_A02G1625
Locus_34	RER	A02:104634335;109 h;A02:104989292;23.5 h,24 h,24.5 h,25 h,27 h;A02:104993599;25.5 h,28.5 h;A02:105001802;23 h;A02:105004822;35 h;A02:104995015;30.5 h;	GH_A02G1737	GH_A02G1738	GH_A02G1739	GH_A02G1740	GH_A02G1741	GH_A02G1742	GH_A02G1743	GH_A02G1758	GH_A02G1759	GH_A02G1760	GH_A02G1761	GH_A02G1757	GH_A02G1762	GH_A02G1763	GH_A02G1756
Locus_35	GR	A03:795888;22 h;	GH_A03G0077	GH_A03G0078
Locus_35	RER	A03:795877;21 h,22.5 h,23 h;A03:795888;21.5 h,22 h;	GH_A03G0077	GH_A03G0078
Locus_36	RER	A03:8039107;62.5 h,63.5 h;A03:8039690;64 h;A03:8143936;67 h,75.5 h;A03:8205521;112 h,112.5 h;	GH_A03G0530	GH_A03G0531	GH_A03G0532	GH_A03G0534	GH_A03G0535	GH_A03G0536	GH_A03G0537	GH_A03G0538	GH_A03G0539	GH_A03G0540	GH_A03G0541	GH_A03G0542	GH_A03G0543	GH_A03G0544
Locus_37	RER	A03:12285257;108 h;A03:12285292;107 h;	GH_A03G0677	GH_A03G0678	GH_A03G0679	GH_A03G0680	GH_A03G0681	GH_A03G0682
Locus_40	V_SA	A03:22246079;19 h,21 h,21.5 h,22 h,22.5 h,23 h,23.5 h,24 h,24.5 h,25 h,25.5 h;A03:22246138;16.5 h,17 h,18 h;	GH_A03G0887	GH_A03G0886
Locus_41	GR	A03:37333018;21 h,21.5 h,22.5 h,24.5 h,26.5 h,27 h;A03:37333023;27.5 h,28 h;A03:37333032;23.5 h,24 h,25 h;	GH_A03G1011	GH_A03G1012
Locus_41	RER	A03:37333032;20.5 h;	GH_A03G1011	GH_A03G1012
Locus_44	RER	A03:103145342;101.5 h,102 h;A03:103149643;79 h;A03:103155521;78 h;A03:104044897;102 h;A03:104083512;101.5 h;	GH_A03G1755	GH_A03G1756	GH_A03G1757	GH_A03G1758	GH_A03G1799	GH_A03G1800	GH_A03G1801	GH_A03G1802	GH_A03G1803	GH_A03G1797	GH_A03G1798
Locus_46	V_SA	A03:105874515;15.5 h;A03:105877011;9.5 h;A03:105904629;17.5 h,18 h,19 h,19.5 h,21 h,21.5 h,22 h,23 h,24 h,24.5 h,25 h,25.5 h;A03:105949197;18.5 h;	GH_A03G1896	GH_A03G1897	GH_A03G1898	GH_A03G1899
Locus_47	RER	A04:2638561;75 h,75.5 h;A04:2639927;58 h,60.5 h;	GH_A04G0174	GH_A04G0175
Locus_48	RER	A04:7147168;48.5 h;A04:7156931;47 h;A04:7212551;49 h;A04:7216757;50 h;A04:7219229;52 h,48 h;A04:7224003;51.5 h,52.5 h;	GH_A04G0357	GH_A04G0358	GH_A04G0359	GH_A04G0360	GH_A04G0361	GH_A04G0362	GH_A04G0363	GH_A04G0364	GH_A04G0365	GH_A04G0366	GH_A04G0367	GH_A04G0368	GH_A04G0369	GH_A04G0370	GH_A04G0355	GH_A04G0356
Locus_53	RER	A04:78745955;97.5 h;A04:78872842;96 h;A04:78893695;98.5 h;A04:79014778;91.5 h;	GH_A04G1182	GH_A04G1181
Locus_54	RER	A04:84411699;33.5 h;A04:84411706;33 h;A04:84412391;23.5 h,37.5 h;A04:84412888;26 h;	GH_A04G1423	GH_A04G1424	GH_A04G1425	GH_A04G1426	GH_A04G1427	GH_A04G1428	GH_A04G1429	GH_A04G1430	GH_A04G1431
Locus_55	RER	A04:85013959;72 h,72.5 h;A04:85020277;71.5 h;A04:85024827;68.5 h,73.5 h;A04:85035528;70 h;	GH_A04G1481	GH_A04G1482	GH_A04G1483	GH_A04G1484	GH_A04G1485	GH_A04G1486	GH_A04G1487	GH_A04G1488	GH_A04G1489	GH_A04G1480	GH_A04G1490	GH_A04G1491
Locus_56	RER	A04:85670775;36 h;A04:85671035;35 h;	GH_A04G1551	GH_A04G1552	GH_A04G1553	GH_A04G1554	GH_A04G1555	GH_A04G1549	GH_A04G1550
Locus_57	RER	A05:3658238;74.5 h,80 h,83 h,84.5 h;A05:3661764;78.5 h;A05:3664942;76 h;	GH_A05G0381	GH_A05G0382	GH_A05G0383	GH_A05G0384	GH_A05G0385	GH_A05G0386	GH_A05G0387	GH_A05G0388	GH_A05G0389	GH_A05G0390	GH_A05G0391
Locus_63	RER	A05:13126718;57 h,60.5 h;A05:13145676;68.5 h;	GH_A05G1429	GH_A05G1430	GH_A05G1431	GH_A05G1432	GH_A05G1433	GH_A05G1434	GH_A05G1435	GH_A05G1436	GH_A05G1437	GH_A05G1438	GH_A05G1439
Locus_69	V_SL	A05:28733855;1 h,2 h,2.5 h,4 h;A05:28735623;15 h;A05:28771055;0.5 h;	GH_A05G2674	GH_A05G2675	GH_A05G2676	GH_A05G2677
Locus_69	V_SP	A05:28736940;0.5 h,1 h;	GH_A05G2673	GH_A05G2674	GH_A05G2675	GH_A05G2676	GH_A05G2677
Locus_71	RER	A05:99613130;62 h,67 h;A05:99623450;68 h;A05:99632120;68.5 h;	GH_A05G3794	GH_A05G3795	GH_A05G3796	GH_A05G3797	GH_A05G3791	GH_A05G3792	GH_A05G3793
Locus_73	RER	A05:102210341;48 h;A05:102210354;46 h;	GH_A05G3895
Locus_74	RER	A05:104370728;70 h,70.5 h,71.5 h,74.5 h,75.5 h,76 h,79.5 h,82.5 h,85.5 h,93 h,103.5 h,105.5 h,106.5 h;A05:104370741;69.5 h;A05:104370759;102.5 h;	GH_A05G3981	GH_A05G3982	GH_A05G3983	GH_A05G3984	GH_A05G3985
Locus_78	RER	A06:2842243;23 h;A06:2842313;23.5 h;	GH_A06G0269	GH_A06G0270	GH_A06G0271	GH_A06G0272	GH_A06G0273	GH_A06G0274
Locus_79	V_RLG	A06:6818738;34 h,34.5 h;A06:6818759;33 h,33.5 h;	GH_A06G0468	GH_A06G0469	GH_A06G0470
Locus_79	RER	A06:6818754;30.5 h,36.5 h;;A06:6818771;34.5 h;	GH_A06G0468	GH_A06G0469	GH_A06G0470
Locus_80	RER	A06:7370321;58.5 h;A06:7371302;57 h,57.5 h;	GH_A06G0494
Locus_81	RL	A06:9932346;32.5 h;A06:9987543;54 h,55.5 h,56 h,57 h,57.5 h;	GH_A06G0597	GH_A06G0598
Locus_82	RER	A06:14511464;71 h;A06:14530922;68.5 h;A06:14716323;99 h;	GH_A06G0684	GH_A06G0691
Locus_83	RER	A06:25430264;103.5 h;A06:25430354;112 h;	GH_A06G0908	GH_A06G0909
Locus_93	RER	A06:116196329;63.5 h;A06:116514491;107 h;	GH_A06G1746
Locus_98	V_SW	A06:124935930;12.5 h,13 h,13.5 h,16.5 h;A06:124958963;7.5 h;	GH_A06G2204	GH_A06G2205	GH_A06G2206	GH_A06G2207	GH_A06G2208	GH_A06G2209	GH_A06G2210	GH_A06G2211	GH_A06G2212	GH_A06G2213	GH_A06G2203
Locus_100	SW	A07:4799765;21 h;A07:4799773;21.5 h,22 h,22.5 h,23 h,23.5 h,24 h,24.5 h,25 h,25.5 h;	GH_A07G0447
Locus_105	GR	A07:18513358;80.5 h,81 h;A07:18527074;91 h,92 h,92.5 h,93.5 h,94 h;A07:18576410;20.5 h;A07:18725736;20 h,20 h;	GH_A07G1175	GH_A07G1176	GH_A07G1169	GH_A07G1170	GH_A07G1171	GH_A07G1173	GH_A07G1174
Locus_105	RER	A07:18513358;80.5 h,81 h;A07:18527074;91 h,92 h,92.5 h,93.5 h,94 h;A07:18576410;20.5 h;A07:18725736;20 h,20 h;	GH_A07G1165	GH_A07G1166	GH_A07G1167	GH_A07G1168	GH_A07G1169	GH_A07G1176	GH_A07G1175	GH_A07G1170	GH_A07G1171	GH_A07G1173	GH_A07G1174
Locus_106	RER	A07:26192888;28.5 h,29 h;A07:26203577;27 h;	GH_A07G1413	GH_A07G1414	GH_A07G1415	GH_A07G1416	GH_A07G1417	GH_A07G1418	GH_A07G1410	GH_A07G1411	GH_A07G1412
Locus_111	RER	A07:93506000;110 h;A07:93506058;112.5 h,113 h,115 h;	GH_A07G2402	GH_A07G2403	GH_A07G2404	GH_A07G2405	GH_A07G2406	GH_A07G2407	GH_A07G2408	GH_A07G2409	GH_A07G2410	GH_A07G2411	GH_A07G2412
Locus_114	RL	A08:5298158;20 h;A08:5298262;20 h,20.5 h;	GH_A08G0468	GH_A08G0469	GH_A08G0470	GH_A08G0471	GH_A08G0472
Locus_115	RL	A08:5582113;20 h;	GH_A08G0483	GH_A08G0484	GH_A08G0485	GH_A08G0486	GH_A08G0487	GH_A08G0488	GH_A08G0489	GH_A08G0490	GH_A08G0491
Locus_115	V_RLG	A08:5582113;20 h,20.5 h,21 h;A08:5585586;23 h;	GH_A08G0483	GH_A08G0484	GH_A08G0485	GH_A08G0486	GH_A08G0487	GH_A08G0488	GH_A08G0489	GH_A08G0490	GH_A08G0491
Locus_115	V_RLA	A08:5569551;20 h;	GH_A08G0484	GH_A08G0485	GH_A08G0486	GH_A08G0487	GH_A08G0488	GH_A08G0489	GH_A08G0490	GH_A08G0491
Locus_138	V_RLA	A08:93913067;57 h;	GH_A08G1428	GH_A08G1429	GH_A08G1430	GH_A08G1431	GH_A08G1432	GH_A08G1433
Locus_138	RER	A08:93932154;49 h;	GH_A08G1430	GH_A08G1431	GH_A08G1432	GH_A08G1433
Locus_139	RER	A08:104469540;110.5 h;A08:104822429;110.5 h;A08:104902158;112 h;A08:105122217;110.5 h;	GH_A08G1651	GH_A08G1652	GH_A08G1653	GH_A08G1646
Locus_140	RER	A08:110976915;90.5 h;A08:110977098;72.5 h;A08:110977148;90 h;A08:110977174;72 h,74 h;	GH_A08G1843
Locus_142	RER	A08:119620289;7 h,8 h,8.5 h;A08:119657442;115.5 h;A08:119661607;7.5 h;	GH_A08G2304	GH_A08G2305	GH_A08G2306	GH_A08G2307	GH_A08G2308	GH_A08G2309	GH_A08G2310	GH_A08G2311	GH_A08G2312
Locus_144	V_SL	A09:1330969;19.5 h,20 h;A09:1331060;21.5 h,22 h,22.5 h,23.5 h;	GH_A09G0056	GH_A09G0057	GH_A09G0055
Locus_145	RER	A09:2840872;103.5 h;A09:2840903;104 h,105.5 h,107 h,107.5 h,108 h;	GH_A09G0122
Locus_146	V_RLG	A09:4366421;21.5 h,22 h;A09:4372098;21 h;	GH_A09G0189	GH_A09G0190
Locus_148	V_SW	A09:5637781;0 h;	GH_A09G0228	GH_A09G0229
Locus_148	V_SL	A09:5636041;0.5 h;A09:5637781;1 h;A09:5837390;0.5 h,1.5 h;A09:5840047;1 h;	GH_A09G0228	GH_A09G0229
Locus_149	V_SP	A09:9323341;15.5 h;A09:9323342;18.5 h;A09:9435063;18.5 h;	GH_A09G0336	GH_A09G0337	GH_A09G0338
Locus_151	V_SP	A09:13206292;4.5 h,5 h,5.5 h,4 h;A09:13231611;5.5 h;A09:14180068;5 h,5.5 h,7 h,7.5 h;	GH_A09G0423
Locus_155	RER	A09:61722361;99 h;A09:61929614;68.5 h;A09:61967152;67.5 h;	GH_A09G1026	GH_A09G1027	GH_A09G1028	GH_A09G1029	GH_A09G1030	GH_A09G1012	GH_A09G1013	GH_A09G1014	GH_A09G1015	GH_A09G1016	GH_A09G1017	GH_A09G1018	GH_A09G1019
Locus_158	RER	A09:62837825;71 h;A09:62855869;72.5 h;A09:62863898;71.5 h;A09:62870397;73 h;	GH_A09G1068	GH_A09G1069	GH_A09G1070	GH_A09G1071	GH_A09G1072
Locus_159	RER	A09:65333898;57.5 h;A09:65425861;51.5 h;	GH_A09G1169	GH_A09G1170	GH_A09G1171	GH_A09G1168
Locus_160	GR	A09:70328189;22.5 h;A09:70328415;23 h;	GH_A09G1446	GH_A09G1447	GH_A09G1448	GH_A09G1449
Locus_160	RER	A09:69722077;101.5 h;A09:70328189;25 h;	GH_A09G1408	GH_A09G1409	GH_A09G1410	GH_A09G1411	GH_A09G1412	GH_A09G1413	GH_A09G1414	GH_A09G1415	GH_A09G1416	GH_A09G1449	GH_A09G1447	GH_A09G1448
Locus_161	V_SW	A09:72246960;1 h;A09:72343591;0 h;	GH_A09G1574	GH_A09G1575	GH_A09G1576	GH_A09G1577	GH_A09G1578	GH_A09G1579	GH_A09G1580	GH_A09G1581	GH_A09G1582	GH_A09G1566	GH_A09G1567	GH_A09G1568	GH_A09G1569	GH_A09G1570	GH_A09G1571	GH_A09G1572	GH_A09G1573
Locus_162	RER	A09:75556722;103 h,107 h;A09:75556723;104.5 h,106.5 h,108 h;	GH_A09G1872	GH_A09G1865	GH_A09G1866	GH_A09G1867	GH_A09G1868	GH_A09G1869	GH_A09G1870	GH_A09G1871
Locus_164	V_SP	A09:79171144;10.5 h;A09:79222123;4.5 h,6 h,6.5 h,7.5 h,8 h,8.5 h,9.5 h,10 h,11.5 h,12 h,2.5 h,3.5 h,4 h;	GH_A09G2236	GH_A09G2237	GH_A09G2238	GH_A09G2239	GH_A09G2240	GH_A09G2241	GH_A09G2242	GH_A09G2243	GH_A09G2244	GH_A09G2245	GH_A09G2226	GH_A09G2227	GH_A09G2228	GH_A09G2229	GH_A09G2230	GH_A09G2231	GH_A09G2232	GH_A09G2233	GH_A09G2234	GH_A09G2235
Locus_165	RER	A09:81128850;101 h,101.5 h;A09:81128855;100.5 h;A09:81618882;93 h;A09:81618947;96 h;A09:81618883;94.5 h;A09:81695100;102 h;	GH_A09G2519	GH_A09G2518	GH_A09G2520	GH_A09G2521	GH_A09G2522	GH_A09G2523	GH_A09G2524	GH_A09G2525	GH_A09G2526	GH_A09G2527	GH_A09G2528	GH_A09G2529	GH_A09G2530	GH_A09G2531	GH_A09G2517
Locus_166	SL	A09:82447831;0 h;	GH_A09G2612	GH_A09G2613	GH_A09G2614	GH_A09G2615	GH_A09G2616	GH_A09G2617	GH_A09G2618	GH_A09G2619
Locus_166	SP	A09:82442731;0 h;	GH_A09G2610	GH_A09G2611	GH_A09G2612	GH_A09G2613	GH_A09G2614	GH_A09G2615	GH_A09G2616	GH_A09G2617	GH_A09G2618	GH_A09G2619
Locus_170	RER	A10:5548438;62.5 h,63.5 h,64 h,65 h;A10:5548588;63 h,64.5 h;A10:5566425;66 h,66.5 h;A10:5566579;65.5 h;	GH_A10G0546	GH_A10G0547	GH_A10G0548	GH_A10G0549	GH_A10G0550	GH_A10G0551	GH_A10G0552
Locus_171	RER	A10:12052072;85.5 h,90.5 h;A10:12052092;105 h;	GH_A10G0785
Locus_172	GA	A10:19104950;51.5 h;A10:19119885;39.5 h,41.5 h;A10:19131829;57.5 h,58 h,58.5 h,59 h,59.5 h,60 h,60.5 h,61 h,61.5 h,62 h,62.5 h,63 h,63.5 h,64 h,64.5 h,65 h,65.5 h,66 h,67 h,67.5 h,49.5 h,50 h,50.5 h,51 h,51.5 h,52 h,52.5 h,53 h,53.5 h,54 h,54.5 h,55 h,55.5 h,56 h,56.5 h,57 h,57.5 h,58 h,58.5 h,59 h,59.5 h,60 h,60.5 h,61 h,61.5 h,62 h,62.5 h,63 h,63.5 h,64 h,64.5 h,65 h,65.5 h,66 h,66.5 h,67 h,67.…	GH_A10G0974	GH_A10G0975	GH_A10G0976	GH_A10G0977	GH_A10G0978	GH_A10G0979	GH_A10G0980	GH_A10G0981	GH_A10G0982
Locus_177	V_SW	A10:71387525;5.5 h;A10:71977680;5.5 h;A10:72124789;2 h;	GH_A10G1412	GH_A10G1398	GH_A10G1399	GH_A10G1400	GH_A10G1413	GH_A10G1414	GH_A10G1387	GH_A10G1388	GH_A10G1389
Locus_177	V_SA	A10:70830756;1 h;A10:72114049;3 h;A10:72124789;0.5 h,1 h,2 h;A10:72134888;12 h;	GH_A10G1413	GH_A10G1414	GH_A10G1387	GH_A10G1388	GH_A10G1389	GH_A10G1390
Locus_177	V_SP	A10:72094400;1 h;	GH_A10G1413	GH_A10G1414
Locus_181	RER	A10:78837316;96 h;A10:78837319;97 h;	GH_A10G1525	GH_A10G1526
Locus_185	RER	A10:106564647;99.5 h,104 h,111.5 h;A10:106719743;90.5 h;	GH_A10G2169	GH_A10G2170	GH_A10G2173	GH_A10G2174	GH_A10G2158	GH_A10G2159	GH_A10G2160	GH_A10G2161	GH_A10G2162	GH_A10G2163	GH_A10G2164	GH_A10G2165	GH_A10G2166
Locus_187	V_SL	A10:108969176;13 h;A10:108971298;16.5 h;A10:108979208;16 h;	GH_A10G2266	GH_A10G2267	GH_A10G2268	GH_A10G2269	GH_A10G2270	GH_A10G2271
Locus_189	RER	A10:109825788;85.5 h;A10:110548531;94 h;	GH_A10G2315	GH_A10G2316	GH_A10G2317	GH_A10G2318	GH_A10G2319	GH_A10G2320	GH_A10G2321	GH_A10G2314	GH_A10G2369	GH_A10G2370
Locus_191	V_RLG	A10:110473876;83.5 h,84 h,84.5 h,85 h;	GH_A10G2364	GH_A10G2365	GH_A10G2366	GH_A10G2367	GH_A10G2363	GH_A10G2362	GH_A10G2368	GH_A10G2361
Locus_191	RER	A10:110460605;57 h;A10:110548531;94 h;	GH_A10G2361	GH_A10G2362	GH_A10G2363	GH_A10G2364	GH_A10G2365	GH_A10G2366	GH_A10G2367
Locus_196	V_SP	A11:3678701;20 h,21 h;A11:3678852;12.5 h,13 h,14 h;	GH_A11G0413	GH_A11G0414	GH_A11G0415	GH_A11G0416	GH_A11G0417	GH_A11G0418	GH_A11G0419	GH_A11G0420	GH_A11G0421	GH_A11G0422	GH_A11G0423
Locus_197	RER	A11:15249471;100 h;A11:15249509;98.5 h,102 h,103.5 h;	GH_A11G1400
Locus_198	V_SW	A11:16625494;0.5 h;A11:16676061;1.5 h;A11:16677071;0 h;A11:16770318;2.5 h;	GH_A11G1484	GH_A11G1485	GH_A11G1486	GH_A11G1487	GH_A11G1488	GH_A11G1489	GH_A11G1490	GH_A11G1491	GH_A11G1492	GH_A11G1493	GH_A11G1494	GH_A11G1495	GH_A11G1496	GH_A11G1497	GH_A11G1498	GH_A11G1499
Locus_198	V_SA	A11:16677761;0 h;	GH_A11G1489	GH_A11G1490	GH_A11G1491	GH_A11G1492	GH_A11G1493	GH_A11G1494
Locus_198	V_SP	A11:16744912;3 h,3.5 h;	GH_A11G1492	GH_A11G1493	GH_A11G1494	GH_A11G1495	GH_A11G1496	GH_A11G1497
Locus_199	RER	A11:16798303;115.5 h;A11:17178170;100.5 h;	GH_A11G1534	GH_A11G1535
Locus_200	RL	A11:17224462;52 h,52.5 h;	GH_A11G1538	GH_A11G1539	GH_A11G1540
Locus_200	RER	A11:17224345;31 h;A11:17232794;30.5 h;	GH_A11G1538	GH_A11G1539	GH_A11G1540
Locus_201	RER	A11:20526506;74 h;A11:20538652;70.5 h;A11:20692541;71 h;A11:20692786;74.5 h,75.5 h;A11:20799129;74.5 h;A11:21072143;74 h;A11:21078002;74.5 h;A11:21313259;74.5 h;	GH_A11G1684	GH_A11G1685	GH_A11G1686	GH_A11G1687	GH_A11G1688	GH_A11G1689	GH_A11G1691	GH_A11G1692
Locus_203	RER	A11:21848542;68 h,68.5 h,69 h,70 h;A11:21897275;76.5 h;A11:21897353;92.5 h,94.5 h;A11:21898945;100 h;A11:21898971;95 h;A11:21899285;76 h;A11:21962929;75 h;	GH_A11G1749	GH_A11G1751	GH_A11G1752	GH_A11G1753	GH_A11G1750
Locus_204	RL	A11:24069919;37 h;	GH_A11G1856	GH_A11G1857
Locus_204	RER	A11:24069919;29.5 h,31 h;A11:24069920;34.5 h;	GH_A11G1856	GH_A11G1857
Locus_206	V_RLA	A11:24912145;24.5 h;	GH_A11G1884	GH_A11G1885	GH_A11G1886	GH_A11G1887	GH_A11G1888	GH_A11G1889	GH_A11G1890	GH_A11G1891	GH_A11G1883	GH_A11G1892	GH_A11G1893
Locus_206	GR	A11:24873709;23 h;A11:24912145;22.5 h;A11:24912156;36.5 h,37.5 h,38 h,38.5 h,39 h,39.5 h,41 h,42 h,42.5 h,43 h,43.5 h;	GH_A11G1888	GH_A11G1889	GH_A11G1890	GH_A11G1891	GH_A11G1883	GH_A11G1884	GH_A11G1885	GH_A11G1886	GH_A11G1887	GH_A11G1892
Locus_207	RER	A11:37086558;99.5 h;A11:37820629;99.5 h;	GH_A11G2062	GH_A11G2074
Locus_210	V_SW	A11:80423962;1 h;A11:80423973;1.5 h;	GH_A11G2431
Locus_213	RER	A11:94279774;34.5 h;A11:94774829;76 h;A11:94777225;84 h;	GH_A11G2583	GH_A11G2584	GH_A11G2585	GH_A11G2586
Locus_214	RER	A11:96858210;93.5 h;A11:96865651;90 h;A11:96879715;80.5 h,84 h;A11:96902949;81 h;	GH_A11G2620	GH_A11G2621	GH_A11G2622	GH_A11G2623
Locus_215	GR	A11:98706282;49.5 h,50 h,50.5 h,51 h,51.5 h,44 h,44.5 h,45 h,45.5 h,46 h,48.5 h;	GH_A11G2673
Locus_215	RER	A11:98706282;44.5 h;A11:98706747;45 h;A11:98816758;49.5 h;	GH_A11G2674	GH_A11G2675	GH_A11G2676	GH_A11G2673
Locus_217	RER	A11:105347614;102 h;	GH_A11G2802	GH_A11G2803
Locus_217	V_SP	A11:104479912;16 h,17 h,22 h;	GH_A11G2764	GH_A11G2765	GH_A11G2766	GH_A11G2767	GH_A11G2768	GH_A11G2769	GH_A11G2770	GH_A11G2771
Locus_218	RER	A11:104900182;103 h;A11:104900186;104 h;A11:104900199;103.5 h;A11:104900203;104.5 h;	GH_A11G2785	GH_A11G2786
Locus_219	RER	A11:105120903;102 h;A11:105347614;102 h;	GH_A11G2790	GH_A11G2791	GH_A11G2792	GH_A11G2793	GH_A11G2794
Locus_223	SL	A11:113352190;23 h,23.5 h,24 h,24.5 h,25 h,25.5 h;	GH_A11G3200	GH_A11G3201	GH_A11G3202	GH_A11G3203	GH_A11G3204	GH_A11G3205	GH_A11G3206	GH_A11G3207
Locus_223	SP	A11:113274506;24 h,24.5 h,25 h,25.5 h;	GH_A11G3200	GH_A11G3201	GH_A11G3202	GH_A11G3203
Locus_223	V_SA	A11:113247430;0 h,0.5 h;	GH_A11G3198	GH_A11G3199
Locus_227	RER	A12:2143396;107 h;A12:2476806;45.5 h;	GH_A12G0161	GH_A12G0151	GH_A12G0152	GH_A12G0153	GH_A12G0154	GH_A12G0155	GH_A12G0160	GH_A12G0172	GH_A12G0173	GH_A12G0174	GH_A12G0175	GH_A12G0176	GH_A12G0177
Locus_228	V_RLG	A12:6141291;56 h,56.5 h;	GH_A12G0360
Locus_228	V_RLA	A12:6312379;65 h,65.5 h;	GH_A12G0362	GH_A12G0363	GH_A12G0364	GH_A12G0365	GH_A12G0366
Locus_229	RER	A12:10406366;37 h,37.5 h;A12:10499856;38 h,39.5 h;	GH_A12G0517	GH_A12G0518	GH_A12G0519	GH_A12G0520	GH_A12G0524	GH_A12G0525	GH_A12G0521	GH_A12G0522	GH_A12G0523
Locus_230	V_SW	A12:12440865;4 h;A12:12440922;4.5 h,5 h,5.5 h,6 h,9 h,3 h,3.5 h;A12:12440938;1 h,1.5 h;	GH_A12G0563	GH_A12G0564	GH_A12G0565	GH_A12G0566
Locus_233	RER	A12:61510141;117 h;A12:61510146;116.5 h,117.5 h;	GH_A12G1007
Locus_235	RER	A12:80633921;99.5 h;A12:80633923;94.5 h,96 h;	GH_A12G1247
Locus_236	RER	A12:87267238;36.5 h,40.5 h;A12:87324333;39 h;	GH_A12G1576	GH_A12G1577	GH_A12G1578	GH_A12G1579	GH_A12G1580	GH_A12G1581
Locus_239	V_SW	A12:105624953;2.5 h,3.5 h;A12:105652746;14.5 h,17 h;A12:105652892;4.5 h,5 h,6 h,6.5 h,7.5 h,8 h,9 h,9.5 h,11 h,15.5 h,16 h,16.5 h,18 h,24 h;	GH_A12G2744	GH_A12G2745	GH_A12G2746	GH_A12G2747	GH_A12G2748	GH_A12G2749	GH_A12G2750	GH_A12G2751	GH_A12G2752	GH_A12G2753
Locus_241	RL	A12:106082878;21.5 h;	GH_A12G2799	GH_A12G2800	GH_A12G2801	GH_A12G2802	GH_A12G2803	GH_A12G2804	GH_A12G2805	GH_A12G2806	GH_A12G2807	GH_A12G2808	GH_A12G2809	GH_A12G2810	GH_A12G2811	GH_A12G2812	GH_A12G2813	GH_A12G2814
Locus_241	RER	A12:106082878;21.5 h;A12:106387538;21.5 h;	GH_A12G2800	GH_A12G2801	GH_A12G2802	GH_A12G2803	GH_A12G2804	GH_A12G2805	GH_A12G2806	GH_A12G2807	GH_A12G2808	GH_A12G2809	GH_A12G2810	GH_A12G2811	GH_A12G2812	GH_A12G2813	GH_A12G2814	GH_A12G2799	GH_A12G2841	GH_A12G2842	GH_A12G2843	GH_A12G2844	GH_A12G2845	GH_A12G2846	GH_A12G2847	GH_A12G2848	GH_A12G2849	GH_A12G2850
Locus_242	RER	A13:368789;52 h,52.5 h;A13:435436;103.5 h;	GH_A13G0037	GH_A13G0038	GH_A13G0039	GH_A13G0040	GH_A13G0044	GH_A13G0045	GH_A13G0046	GH_A13G0047
Locus_243	V_RLG	A13:769612;26.5 h;A13:772450;27 h;	GH_A13G0068	GH_A13G0069	GH_A13G0070	GH_A13G0071	GH_A13G0072	GH_A13G0073	GH_A13G0074	GH_A13G0075	GH_A13G0076	GH_A13G0077	GH_A13G0078	GH_A13G0079	GH_A13G0080
Locus_243	RER	A13:772450;27 h;A13:894093;25.5 h;	GH_A13G0081	GH_A13G0082	GH_A13G0083	GH_A13G0084	GH_A13G0085	GH_A13G0086	GH_A13G0087	GH_A13G0088	GH_A13G0089	GH_A13G0090	GH_A13G0091	GH_A13G0092	GH_A13G0069	GH_A13G0070	GH_A13G0071	GH_A13G0072	GH_A13G0073	GH_A13G0074	GH_A13G0075	GH_A13G0076	GH_A13G0077	GH_A13G0078	GH_A13G0079	GH_A13G0080
Locus_244	RER	A13:2793221;111.5 h;A13:3068436;117.5 h;	GH_A13G0242	GH_A13G0243	GH_A13G0244	GH_A13G0245	GH_A13G0246	GH_A13G0247	GH_A13G0248	GH_A13G0249	GH_A13G0250	GH_A13G0251	GH_A13G0266	GH_A13G0267	GH_A13G0268	GH_A13G0269	GH_A13G0270	GH_A13G0271	GH_A13G0272	GH_A13G0273	GH_A13G0274	GH_A13G0275	GH_A13G0276
Locus_245	GR	A13:3700431;23.5 h,24 h,24.5 h;A13:3700432;23 h;A13:3700435;23 h,24.5 h;A13:3700442;25 h,25.5 h;	GH_A13G0317
Locus_245	RER	A13:4570121;100.5 h;	GH_A13G0385
Locus_248	RER	A13:15370368;88.5 h;A13:15393942;78.5 h;	GH_A13G0727	GH_A13G0728	GH_A13G0729	GH_A13G0726
Locus_254	RER	A13:94116831;30 h;A13:94809399;104 h;	GH_A13G1621	GH_A13G1622	GH_A13G1623	GH_A13G1624
Locus_261	V_SL	A13:100877355;1 h;A13:100884280;0 h;	GH_A13G1884	GH_A13G1885	GH_A13G1886	GH_A13G1887
Locus_262	V_SL	A13:102833702;0.5 h;A13:102833721;2.5 h,3.5 h,4 h;	GH_A13G1967	GH_A13G1968	GH_A13G1969	GH_A13G1970	GH_A13G1971	GH_A13G1972	GH_A13G1973
Locus_263	RER	D01:1645585;0 h,0.5 h;D01:2200809;55 h;D01:1769418;109.5 h;	GH_D01G0272
Locus_264	RER	D01:2082914;116.5 h;D01:2083034;116 h;D01:2104659;84.5 h;	GH_D01G0250	GH_D01G0251	GH_D01G0252	GH_D01G0253	GH_D01G0254	GH_D01G0255	GH_D01G0256	GH_D01G0257	GH_D01G0258	GH_D01G0259	GH_D01G0260	GH_D01G0261	GH_D01G0262
Locus_266	RER	D01:2594607;33 h;D01:2595328;36 h;D01:3257253;29.5 h;D01:3265918;27 h;D01:3266517;25 h,27.5 h,32 h,37 h;D01:3266532;32.5 h,33 h;	GH_D01G0357	GH_D01G0358	GH_D01G0359	GH_D01G0360	GH_D01G0361	GH_D01G0362	GH_D01G0363	GH_D01G0364	GH_D01G0312	GH_D01G0313	GH_D01G0314	GH_D01G0315	GH_D01G0316
Locus_271	RER	D01:15122776;97.5 h,100.5 h;D01:15122862;104.5 h;D01:15123050;105.5 h;D01:15123064;103 h;	GH_D01G1035	GH_D01G1036	GH_D01G1037	GH_D01G1038	GH_D01G1039	GH_D01G1034
Locus_277	RER	D01:63640194;82 h,93.5 h;D01:63651875;87 h;D01:63653396;75.5 h;D01:63702182;95.5 h,96 h;D01:63706180;95 h;D01:63706814;96.5 h;	GH_D01G2459	GH_D01G2460	GH_D01G2461	GH_D01G2462	GH_D01G2463	GH_D01G2453	GH_D01G2454	GH_D01G2455	GH_D01G2456	GH_D01G2457	GH_D01G2458	GH_D01G2464	GH_D01G2465	GH_D01G2466	GH_D01G2451	GH_D01G2452	GH_D01G2467	GH_D01G2468	GH_D01G2469	GH_D01G2470
Locus_278	RER	D01:64146229;52.5 h;D01:64146491;52 h;	GH_D01G2518	GH_D01G2519	GH_D01G2520	GH_D01G2521	GH_D01G2522	GH_D01G2517
Locus_282	RER	D02:4320578;74 h;D02:4334328;48.5 h;	GH_D02G0341	GH_D02G0339	GH_D02G0340	GH_D02G0342	GH_D02G0343	GH_D02G0344	GH_D02G0345
Locus_283	V_SL	D02:6268768;21 h;D02:6425336;19.5 h,20.5 h,22.5 h,23.5 h;D02:6441351;22 h;D02:6444349;17.5 h,18 h,18.5 h,19 h,21 h,21.5 h;	GH_D02G0507	GH_D02G0508	GH_D02G0509	GH_D02G0497	GH_D02G0498	GH_D02G0499	GH_D02G0500	GH_D02G0501	GH_D02G0502	GH_D02G0503	GH_D02G0504
Locus_287	RER	D02:10209194;51 h;D02:10288158;69.5 h;	GH_D02G0723	GH_D02G0724	GH_D02G0725	GH_D02G0726	GH_D02G0727
Locus_289	RL	D02:18541340;20 h,20.5 h,21 h,21.5 h,22 h;	GH_D02G0934	GH_D02G0935	GH_D02G0936	GH_D02G0937
Locus_289	V_RLG	D02:18541340;20 h,20.5 h,21 h,21.5 h,22 h;	GH_D02G0934	GH_D02G0935	GH_D02G0936	GH_D02G0937
Locus_289	V_RLA	D02:18541340;20 h,20.5 h,21 h,21.5 h,22 h;	GH_D02G0934	GH_D02G0935	GH_D02G0936	GH_D02G0937
Locus_289	GR	D02:18541340;20 h;	GH_D02G0934	GH_D02G0935	GH_D02G0936	GH_D02G0937
Locus_293	RER	D02:57379466;60 h;D02:57379492;61.5 h;D02:57379523;58.5 h;D02:57380053;61 h;D02:57420744;57 h,59 h;D02:57537081;57.5 h;	GH_D02G1709	GH_D02G1710	GH_D02G1711
Locus_294	V_SW	D02:61637831;5.5 h;	GH_D02G1857	GH_D02G1858	GH_D02G1859	GH_D02G1860	GH_D02G1853	GH_D02G1854	GH_D02G1855	GH_D02G1856
Locus_294	V_SP	D02:61480415;0 h;D02:61575403;7.5 h;D02:61575307;9.5 h;	GH_D02G1853	GH_D02G1854	GH_D02G1855	GH_D02G1856	GH_D02G1857	GH_D02G1858	GH_D02G1850	GH_D02G1851	GH_D02G1852
Locus_295	RER	D02:64990978;91.5 h;D02:64993258;92.5 h;	GH_D02G2068	GH_D02G2069	GH_D02G2070	GH_D02G2066	GH_D02G2067
Locus_295	SW	D02:64885478;20.5 h,23 h,23.5 h;	GH_D02G2061	GH_D02G2062	GH_D02G2063	GH_D02G2064
Locus_296	RER	D02:67631372;107.5 h;D02:67631414;109.5 h,110 h,111 h,112 h;	GH_D02G2317	GH_D02G2318	GH_D02G2319	GH_D02G2310	GH_D02G2311	GH_D02G2312
Locus_299	RER	D03:404624;119.5 h,120 h;D03:419577;119 h;	GH_D03G0055	GH_D03G0056	GH_D03G0057	GH_D03G0058	GH_D03G0059	GH_D03G0060	GH_D03G0061	GH_D03G0062	GH_D03G0063	GH_D03G0064	GH_D03G0065	GH_D03G0066	GH_D03G0067	GH_D03G0068	GH_D03G0069	GH_D03G0070
Locus_302	RER	D03:1719789;102.5 h;D03:2328403;98.5 h;D03:2352176;83 h,87.5 h;D03:3109456;1 h;D03:3631136;103.5 h;	GH_D03G0248	GH_D03G0249
Locus_305	RER	D03:4139254;32.5 h;D03:4141202;41 h;	GH_D03G0372
Locus_306	RER	D03:5563574;104.5 h;D03:5563670;103 h;	GH_D03G0430	GH_D03G0431	GH_D03G0432	GH_D03G0433	GH_D03G0434	GH_D03G0435	GH_D03G0436	GH_D03G0437
Locus_308	V_SP	D03:7667959;0.5 h;D03:7667964;1 h;	GH_D03G0517	GH_D03G0518	GH_D03G0519	GH_D03G0520
Locus_309	GR	D03:21160501;22.5 h,23 h,23.5 h,24 h;	GH_D03G0739	GH_D03G0741	GH_D03G0740
Locus_309	RER	D03:21160503;21 h,23.5 h;	GH_D03G0739
Locus_311	RER	D03:36384046;114.5 h,46 h;D03:36384056;114 h;	GH_D03G1022
Locus_312	RER	D03:38632724;83.5 h;D03:38632752;105.5 h;	GH_D03G1108	GH_D03G1106	GH_D03G1107	GH_D03G1109	GH_D03G1110	GH_D03G1111
Locus_313	V_SL	D03:41751633;4.5 h,5 h,12.5 h;D03:41751918;5.5 h,8.5 h,13.5 h,16.5 h;	GH_D03G1211	GH_D03G1212	GH_D03G1213	GH_D03G1214
Locus_314	V_SP	D03:41904040;14.5 h;D03:41911214;14 h;D03:41949101;20 h,21 h,21.5 h,22 h,22.5 h,23 h,23.5 h,24 h;	GH_D03G1219	GH_D03G1220	GH_D03G1221	GH_D03G1222	GH_D03G1223	GH_D03G1224	GH_D03G1218	GH_D03G1225
Locus_318	V_SP	D03:47427756;4.5 h,5.5 h;D03:47458212;6.5 h;	GH_D03G1495	GH_D03G1496	GH_D03G1497	GH_D03G1498	GH_D03G1499	GH_D03G1500
Locus_321	RER	D03:48710190;109.5 h;D03:48710201;103 h;D03:48710308;93 h;D03:48710310;92.5 h;	GH_D03G1558	GH_D03G1559
Locus_323	RER	D03:52070075;21 h;D03:52080413;20.5 h;D03:52115936;84.5 h;D03:52240384;71 h,77 h;D03:52346036;54.5 h;D03:52549513;69 h;D03:52659845;54.5 h;	GH_D03G1841	GH_D03G1843	GH_D03G1844	GH_D03G1845	GH_D03G1846	GH_D03G1847	GH_D03G1827	GH_D03G1828	GH_D03G1829	GH_D03G1830	GH_D03G1831	GH_D03G1832	GH_D03G1833	GH_D03G1826
Locus_325	V_SA	D04:3185898;15.5 h;	GH_D04G0231	GH_D04G0232	GH_D04G0233	GH_D04G0234	GH_D04G0235
Locus_325	V_SP	D04:4035841;7.5 h,16.5 h;D04:4108906;7 h,8 h,15.5 h,4 h;D04:4125846;8.5 h;D04:4015658;9 h;	GH_D04G0292	GH_D04G0293	GH_D04G0294	GH_D04G0295	GH_D04G0291
Locus_333	RER	D04:14175530;72.5 h;D04:14194334;72 h;D04:14308913;96.5 h;D04:14311394;100 h;D04:14361146;75 h,107.5 h;D04:14410729;90.5 h;	GH_D04G0751	GH_D04G0752	GH_D04G0753	GH_D04G0754	GH_D04G0756	GH_D04G0757	GH_D04G0758	GH_D04G0759	GH_D04G0755
Locus_334	RER	D04:14579088;97.5 h;D04:14579094;90 h,93 h;D04:14579103;92.5 h;	GH_D04G0761	GH_D04G0762	GH_D04G0763	GH_D04G0764	GH_D04G0765
Locus_335	RER	D04:17623214;103.5 h,106 h;D04:17623238;104.5 h,105.5 h,108 h;	GH_D04G0861	GH_D04G0862	GH_D04G0863	GH_D04G0864	GH_D04G0865
Locus_336	RER	D04:22921330;104.5 h,106.5 h,107 h,108 h,108.5 h,110 h,110.5 h;D04:22921364;105.5 h;	GH_D04G0930
Locus_337	RER	D04:31743787;34.5 h;	GH_D04G1012	GH_D04G1013	GH_D04G1014	GH_D04G1015	GH_D04G1017
Locus_337	GR	D04:31743785;23.5 h;	GH_D04G1012	GH_D04G1013	GH_D04G1014	GH_D04G1015	GH_D04G1016	GH_D04G1017
Locus_338	RER	D04:34155795;105.5 h;D04:34155816;101.5 h;	GH_D04G1060	GH_D04G1061	GH_D04G1062	GH_D04G1063	GH_D04G1064
Locus_339	SW	D04:34915631;0 h,24 h,24.5 h;D04:34915654;12 h,21.5 h,22 h,23.5 h;	GH_D04G1079	GH_D04G1080	GH_D04G1081	GH_D04G1082
Locus_341	RER	D04:42347349;95 h,96 h;D04:43089265;95 h;D04:43118771;96 h;D04:43162836;96.5 h;D04:43327144;112 h;D04:43327241;106.5 h,111 h;	GH_D04G1269	GH_D04G1270	GH_D04G1271	GH_D04G1272	GH_D04G1273	GH_D04G1305	GH_D04G1306	GH_D04G1307	GH_D04G1308	GH_D04G1309	GH_D04G1310	GH_D04G1311	GH_D04G1312	GH_D04G1316	GH_D04G1317
Locus_343	RER	D04:43089265;95 h;D04:43118771;96 h;D04:43162836;96.5 h;D04:43327144;112 h;D04:43327241;106.5 h,111 h;D04:43479471;106.5 h;D04:43563495;96.5 h;D04:43635854;111.5 h;	GH_D04G1321	GH_D04G1322	GH_D04G1323	GH_D04G1324	GH_D04G1325	GH_D04G1320	GH_D04G1326	GH_D04G1327
Locus_345	RER	D04:47596021;89.5 h;D04:47961839;113.5 h;	GH_D04G1447	GH_D04G1458	GH_D04G1459	GH_D04G1460	GH_D04G1461	GH_D04G1462	GH_D04G1463	GH_D04G1457
Locus_346	V_SL	D04:48266672;1.5 h;D04:48266703;3 h;	GH_D04G1472	GH_D04G1471
Locus_347	RER	D04:50079562;110.5 h;D04:50193006;110.5 h;	GH_D04G1545	GH_D04G1546	GH_D04G1547	GH_D04G1548
Locus_349	RER	D04:52227449;80 h;D04:52227507;76 h;D04:52227531;72 h,74.5 h,75.5 h,88 h;	GH_D04G1657	GH_D04G1658
Locus_355	RER	D04:55946249;95.5 h;D04:55946258;102 h;D04:55946263;105.5 h;D04:55946272;101.5 h,103.5 h,107 h;D04:55946345;103 h,104 h,105 h,106.5 h;	GH_D04G2040
Locus_356	V_RLG	D05:2305457;114 h,115 h,115.5 h,116.5 h,117 h;	GH_D05G0267	GH_D05G0268	GH_D05G0266	GH_D05G0269	GH_D05G0270
Locus_356	RER	D05:1808618;62.5 h;	GH_D05G0202	GH_D05G0203	GH_D05G0204
Locus_357	RER	D05:1918372;21.5 h,23 h,23 h,23.5 h,23.5 h,24 h,24.5 h;D05:2319744;105.5 h,107 h,108 h;D05:2319754;106.5 h;	GH_D05G0266	GH_D05G0267	GH_D05G0268	GH_D05G0269	GH_D05G0270	GH_D05G0271	GH_D05G0272	GH_D05G0273	GH_D05G0274	GH_D05G0275	GH_D05G0276	GH_D05G0277	GH_D05G0278
Locus_358	V_RLG	D05:2187000;78.5 h,79 h,79.5 h,80 h,80.5 h,81 h,81.5 h,82 h;D05:2305457;114 h,115 h,115.5 h,116.5 h,117 h;	GH_D05G0248	GH_D05G0249	GH_D05G0246	GH_D05G0247	GH_D05G0253	GH_D05G0251	GH_D05G0254	GH_D05G0258	GH_D05G0250	GH_D05G0252	GH_D05G0259	GH_D05G0255	GH_D05G0260	GH_D05G0245	GH_D05G0256	GH_D05G0257
Locus_358	RER	D05:2187238;52 h;	GH_D05G0260	GH_D05G0245	GH_D05G0246	GH_D05G0247	GH_D05G0248	GH_D05G0249	GH_D05G0250	GH_D05G0251	GH_D05G0252	GH_D05G0253	GH_D05G0254	GH_D05G0255	GH_D05G0258	GH_D05G0259	GH_D05G0257	GH_D05G0261
Locus_362	RER	D05:7259199;103.5 h;D05:7259382;108.5 h;D05:7259390;108 h,111 h,112 h;D05:7328202;107.5 h;	GH_D05G0898	GH_D05G0899	GH_D05G0900	GH_D05G0901	GH_D05G0902	GH_D05G0897	GH_D05G0894	GH_D05G0895	GH_D05G0896	GH_D05G0903	GH_D05G0904	GH_D05G0905	GH_D05G0906	GH_D05G0907	GH_D05G0908	GH_D05G0909	GH_D05G0910	GH_D05G0911	GH_D05G0912	GH_D05G0913	GH_D05G0887	GH_D05G0893
Locus_364	RER	D05:9615372;96 h;D05:9615378;98.5 h;D05:9987503;107.5 h;	GH_D05G1207	GH_D05G1208	GH_D05G1209	GH_D05G1210
Locus_367	RER	D05:14848831;31 h;D05:14874607;37 h;D05:14874685;34 h;	GH_D05G1743	GH_D05G1744	GH_D05G1745	GH_D05G1746	GH_D05G1747	GH_D05G1748	GH_D05G1749	GH_D05G1750	GH_D05G1751	GH_D05G1752	GH_D05G1753	GH_D05G1754	GH_D05G1755	GH_D05G1756	GH_D05G1757	GH_D05G1758
Locus_367	V_SP	D05:15678989;15 h;	GH_D05G1846	GH_D05G1847	GH_D05G1848	GH_D05G1849	GH_D05G1850	GH_D05G1851	GH_D05G1852	GH_D05G1853	GH_D05G1854	GH_D05G1855
Locus_372	RER	D05:24891747;118 h;D05:24891761;117.5 h;	GH_D05G2673
Locus_373	RER	D05:26462912;69 h;D05:26475227;71 h;D05:26478255;72.5 h;D05:26481550;68.5 h;	GH_D05G2782	GH_D05G2783	GH_D05G2784	GH_D05G2785	GH_D05G2781	GH_D05G2786
Locus_375	RER	D05:30955313;104.5 h;D05:30955373;107.5 h;	GH_D05G3012	GH_D05G3013	GH_D05G3014
Locus_378	RER	D05:35999075;49 h;D05:35999086;42.5 h;	GH_D05G3207
Locus_379	RER	D05:47436710;103.5 h;D05:48399815;103.5 h;	GH_D05G3405	GH_D05G3406	GH_D05G3407	GH_D05G3408	GH_D05G3409	GH_D05G3410	GH_D05G3411	GH_D05G3412	GH_D05G3413	GH_D05G3414	GH_D05G3415	GH_D05G3416	GH_D05G3417	GH_D05G3418	GH_D05G3426	GH_D05G3427	GH_D05G3428	GH_D05G3429	GH_D05G3387	GH_D05G3388	GH_D05G3419	GH_D05G3420	GH_D05G3421	GH_D05G3422	GH_D05G3423	GH_D05G3424	GH_D05G3425
Locus_380	RER	D05:49927003;103.5 h;D05:50687091;103.5 h;	GH_D05G3480	GH_D05G3481
Locus_382	RER	D05:55967529;86.5 h;D05:56048759;98.5 h;D05:56162295;85.5 h;D05:56189088;86 h;	GH_D05G3670	GH_D05G3671	GH_D05G3662	GH_D05G3663	GH_D05G3664	GH_D05G3665	GH_D05G3666	GH_D05G3667	GH_D05G3668
Locus_385	RER	D05:61418417;108.5 h;D05:62055716;100.5 h;D05:62089760;110.5 h;D05:62417349;110 h;D05:62423141;110.5 h;D05:62767563;110.5 h;D05:63158578;110.5 h;	GH_D05G3957	GH_D05G3958	GH_D05G3959	GH_D05G3960	GH_D05G3961	GH_D05G3962	GH_D05G3963	GH_D05G3964	GH_D05G3965	GH_D05G3966	GH_D05G3967
Locus_390	V_SP	D06:9128805;1.5 h;D06:9339434;1.5 h;	GH_D06G0612	GH_D06G0613	GH_D06G0616	GH_D06G0617	GH_D06G0618	GH_D06G0619	GH_D06G0620	GH_D06G0621	GH_D06G0622	GH_D06G0623	GH_D06G0624	GH_D06G0625
Locus_393	RER	D06:20393709;82 h,83 h,83.5 h,84 h,85 h;D06:20394313;86.5 h;	GH_D06G1030
Locus_395	GIP	D06:25745713;60 h;	GH_D06G1180	GH_D06G1181
Locus_395	V_SW	D06:25745684;1.5 h,2 h;D06:25745713;0.5 h,1 h,2.5 h;	GH_D06G1180	GH_D06G1181
Locus_395	V_SA	D06:25745713;0.5 h,1 h,1.5 h;	GH_D06G1180	GH_D06G1181
Locus_396	V_SP	D06:42710845;10.5 h,11 h,13 h;D06:42710856;13.5 h;D06:42710858;9.5 h,15.5 h,16.5 h;	GH_D06G1434
Locus_401	GR	D06:60356306;21 h,23 h,23.5 h,24 h,24.5 h,25 h,25.5 h,26 h,26.5 h,27 h,27.5 h,31 h,32 h;D06:60356316;33.5 h;D06:60356361;24 h,24.5 h,25 h,25.5 h;	GH_D06G2000	GH_D06G2001
Locus_403	GR	D07:638815;22.5 h,24 h;	GH_D07G0066	GH_D07G0067	GH_D07G0068	GH_D07G0069	GH_D07G0070	GH_D07G0071	GH_D07G0072	GH_D07G0073	GH_D07G0074	GH_D07G0076
Locus_403	RER	D07:638766;110.5 h;D07:638815;22.5 h,27 h,28.5 h;	GH_D07G0066	GH_D07G0067	GH_D07G0068	GH_D07G0069	GH_D07G0070	GH_D07G0071	GH_D07G0072	GH_D07G0073	GH_D07G0074	GH_D07G0076
Locus_405	RER	D07:2893073;78.5 h;D07:2893089;67.5 h;	GH_D07G0297	GH_D07G0298	GH_D07G0299	GH_D07G0300	GH_D07G0301
Locus_406	RER	D07:3880763;22 h;D07:3880790;21 h,22 h;D07:3880851;20.5 h;D07:3880954;21 h,21 h,21 h;	GH_D07G0398	GH_D07G0401	GH_D07G0402
Locus_407	RER	D07:4405240;107.5 h,112 h;D07:4405270;112.5 h;	GH_D07G0440	GH_D07G0436	GH_D07G0437	GH_D07G0438
Locus_408	RER	D07:6401860;56.5 h,58 h,58.5 h;D07:6413547;57 h;	GH_D07G0620	GH_D07G0621	GH_D07G0622	GH_D07G0623	GH_D07G0624	GH_D07G0625	GH_D07G0626	GH_D07G0627
Locus_409	RER	D07:7938407;97.5 h;D07:7938410;94.5 h,95 h;	GH_D07G0744	GH_D07G0745	GH_D07G0746	GH_D07G0747	GH_D07G0748
Locus_415	RER	D07:28351495;68 h,69.5 h,70 h;D07:28351496;71.5 h;	GH_D07G1679
Locus_416	RER	D07:29099464;68 h;D07:29932445;62.5 h;	GH_D07G1696	GH_D07G1697	GH_D07G1698	GH_D07G1699	GH_D07G1700
Locus_417	RER	D07:33226474;118.5 h;D07:33235067;119 h,119.5 h;	GH_D07G1786	GH_D07G1787	GH_D07G1788	GH_D07G1789	GH_D07G1790
Locus_421	RER	D07:52767019;115.5 h,116 h,117 h,117.5 h;D07:52785357;99.5 h;D07:52787283;113.5 h;	GH_D07G2159	GH_D07G2160	GH_D07G2161	GH_D07G2162
Locus_422	RER	D07:56550384;59 h;D07:56552487;61.5 h;D07:56566699;57.5 h;D07:56585785;74 h;	GH_D07G2423	GH_D07G2424	GH_D07G2425	GH_D07G2426	GH_D07G2427	GH_D07G2428	GH_D07G2429	GH_D07G2430
Locus_424	RER	D07:57138062;82.5 h;D07:57138126;108.5 h;D07:57138138;106 h,106.5 h;D07:57138141;85.5 h,104 h,104.5 h,105.5 h,107.5 h,109.5 h;	GH_D07G2471	GH_D07G2472	GH_D07G2473	GH_D07G2474	GH_D07G2475	GH_D07G2476
Locus_428	RER	D08:5377917;99.5 h;D08:5738641;53.5 h;D08:5738742;52 h,54 h,59.5 h,60 h,60.5 h,61.5 h,95 h;D08:5739473;67 h;D08:5741431;51.5 h;D08:5750914;63.5 h;	GH_D08G0550	GH_D08G0542	GH_D08G0543	GH_D08G0544	GH_D08G0545	GH_D08G0546	GH_D08G0547	GH_D08G0548	GH_D08G0549	GH_D08G0518	GH_D08G0519	GH_D08G0520
Locus_428	V_SA	D08:5473839;18 h,21.5 h;	GH_D08G0524	GH_D08G0525	GH_D08G0526	GH_D08G0527	GH_D08G0528	GH_D08G0529	GH_D08G0523	GH_D08G0522
Locus_432	RER	D08:8394636;87.5 h+B238:C2388,88 h,92 h;D08:8415353;97.5 h,98 h;D08:8439979;96 h,96.5 h;D08:8454463;99 h;D08:8492438;97 h;	GH_D08G0683	GH_D08G0685	GH_D08G0686	GH_D08G0684
Locus_435	V_RLG	D08:22437094;23 h;D08:22437097;23.5 h,24 h,24.5 h,25 h;	GH_D08G0984	GH_D08G0985
Locus_435	V_RLA	D08:22437093;24.5 h;D08:22437094;23.5 h,24 h;	GH_D08G0984	GH_D08G0985
Locus_443	RER	D08:51094517;113.5 h,114 h,114.5 h;D08:51094552;115 h,115.5 h;D08:51094553;116.5 h;	GH_D08G1572	GH_D08G1573
Locus_444	SW	D08:51184916;4.5 h,5 h,5.5 h,6 h,6.5 h,7 h,1 h,1.5 h,2 h,2.5 h,3 h,3.5 h,4 h;	GH_D08G1574	GH_D08G1575	GH_D08G1576	GH_D08G1577	GH_D08G1578	GH_D08G1579	GH_D08G1580	GH_D08G1581
Locus_444	V_SA	D08:51121394;1 h;D08:51184916;3 h,3.5 h,4 h;	GH_D08G1574	GH_D08G1575	GH_D08G1576	GH_D08G1577	GH_D08G1578	GH_D08G1579	GH_D08G1580	GH_D08G1581
Locus_446	RER	D08:52977696;94 h,95 h;D08:53129331;80 h;	GH_D08G1673	GH_D08G1674	GH_D08G1679	GH_D08G1680	GH_D08G1681	GH_D08G1682	GH_D08G1683	GH_D08G1668	GH_D08G1669
Locus_446	V_SA	D08:53045628;11.5 h,12 h;	GH_D08G1669	GH_D08G1670	GH_D08G1671	GH_D08G1672	GH_D08G1673	GH_D08G1674
Locus_447	V_SP	D08:58269813;5.5 h,6 h,6.5 h,7 h,7.5 h,9.5 h,10 h,10.5 h,11.5 h,12 h,12.5 h;D08:58269815;8 h,9 h;D08:58299953;8.5 h;	GH_D08G1937	GH_D08G1938	GH_D08G1939	GH_D08G1940	GH_D08G1941	GH_D08G1936
Locus_447	RER	D08:60924074;31 h;D08:61891155;109.5 h;D08:61891213;103 h,105.5 h,107.5 h,108 h,109 h;	GH_D08G2164	GH_D08G2165	GH_D08G2166	GH_D08G2167	GH_D08G2168	GH_D08G2169	GH_D08G2170	GH_D08G2171
Locus_455	RER	D09:7177743;103.5 h;D09:7734491;100.5 h;	GH_D09G0311	GH_D09G0285	GH_D09G0286
Locus_456	V_SA	D09:7462068;24.5 h,25 h,25.5 h;	GH_D09G0297	GH_D09G0298	GH_D09G0299	GH_D09G0300
Locus_456	V_SP	D09:7481529;24.5 h,25 h,25.5 h;	GH_D09G0298	GH_D09G0299	GH_D09G0300	GH_D09G0301	GH_D09G0302
Locus_457	V_SA	D09:7540520;0.5 h;	GH_D09G0301	GH_D09G0302	GH_D09G0303	GH_D09G0304
Locus_457	V_SP	D09:7547937;1.5 h;	GH_D09G0303	GH_D09G0304
Locus_458	RER	D09:7734491;100.5 h;D09:8460376;98 h;	GH_D09G0331	GH_D09G0332
Locus_459	RER	D09:9439696;84 h;D09:9682194;84 h;D09:9708300;97 h;D09:9802688;96.5 h;D09:9898682;97 h;D09:9958513;89 h;	GH_D09G0356	GH_D09G0357	GH_D09G0358	GH_D09G0362	GH_D09G0366	GH_D09G0367	GH_D09G0368	GH_D09G0364	GH_D09G0365	GH_D09G0363
Locus_467	RER	D09:29112203;111 h;D09:29901486;111 h;	GH_D09G0707	GH_D09G0708	GH_D09G0736
Locus_470	RER	D09:40289366;106 h;D09:40303895;84 h;D09:40348082;96.5 h;D09:40503343;106 h;	GH_D09G1368	GH_D09G1369	GH_D09G1370	GH_D09G1371	GH_D09G1372	GH_D09G1373	GH_D09G1374	GH_D09G1375	GH_D09G1366	GH_D09G1367	GH_D09G1379	GH_D09G1380	GH_D09G1381	GH_D09G1382	GH_D09G1383	GH_D09G1384
Locus_471	RER	D09:43295886;52 h;D09:43298775;51 h,52.5 h,48 h,49 h;	GH_D09G1612	GH_D09G1613	GH_D09G1614	GH_D09G1615	GH_D09G1616	GH_D09G1617	GH_D09G1618	GH_D09G1619	GH_D09G1620	GH_D09G1621	GH_D09G1611
Locus_472	RER	D09:48305646;100 h;D09:48343955;99.5 h;	GH_D09G2151	GH_D09G2152	GH_D09G2153	GH_D09G2154	GH_D09G2155	GH_D09G2156	GH_D09G2157	GH_D09G2158	GH_D09G2145	GH_D09G2146	GH_D09G2147	GH_D09G2148	GH_D09G2149	GH_D09G2150
Locus_472	V_SA	D09:48324426;2 h,2.5 h,3 h;D09:48324598;0.5 h,1 h,1.5 h;	GH_D09G2148	GH_D09G2149	GH_D09G2150	GH_D09G2151	GH_D09G2152	GH_D09G2153	GH_D09G2154	GH_D09G2155	GH_D09G2156	GH_D09G2157
Locus_472	V_SP	D09:48324598;1 h,2 h;D09:48332884;2.5 h,3 h;	GH_D09G2150	GH_D09G2151	GH_D09G2152	GH_D09G2153	GH_D09G2154	GH_D09G2155	GH_D09G2156	GH_D09G2157	GH_D09G2148	GH_D09G2149
Locus_476	RER	D10:566033;48 h;D10:1438975;101.5 h;D10:1468371;100 h;	GH_D10G0061	GH_D10G0062	GH_D10G0063	GH_D10G0064	GH_D10G0065	GH_D10G0066	GH_D10G0067	GH_D10G0068	GH_D10G0069	GH_D10G0070
Locus_477	RER	D10:1718227;66 h,67 h,67.5 h;D10:1718251;68 h;	GH_D10G0213	GH_D10G0214	GH_D10G0215	GH_D10G0222	GH_D10G0223
Locus_478	RER	D10:2913929;37 h;D10:2915486;41 h,43.5 h;D10:2916032;49 h;D10:2916052;46 h,48 h;D10:2916065;49.5 h;D10:2916138;43 h;D10:2924818;42.5 h,44.5 h,45.5 h;	GH_D10G0360	GH_D10G0361	GH_D10G0362	GH_D10G0363	GH_D10G0364	GH_D10G0365	GH_D10G0366	GH_D10G0367	GH_D10G0368	GH_D10G0369	GH_D10G0370	GH_D10G0371	GH_D10G0372
Locus_483	RER	D10:8229982;99 h,100.5 h,101.5 h;D10:8229994;105.5 h,106 h;D10:8230005;101 h,103 h,106.5 h;D10:8230007;107 h;D10:8914760;23 h,23.5 h,25 h;	GH_D10G0788	GH_D10G0789	GH_D10G0790	GH_D10G0791	GH_D10G0792
Locus_487	RER	D10:19156494;105.5 h;D10:19892821;101 h;	GH_D10G1281	GH_D10G1282	GH_D10G1283
Locus_490	RER	D10:21964471;49.5 h;D10:22020113;50 h,53 h;	GH_D10G1381	GH_D10G1382
Locus_493	RER	D10:29613746;50.5 h;D10:29613773;41.5 h,43 h;	GH_D10G1566	GH_D10G1567
Locus_496	RER	D10:48969148;78.5 h,85.5 h,86.5 h,88.5 h;D10:48969165;84.5 h;	GH_D10G1859	GH_D10G1860	GH_D10G1861
Locus_497	RER	D10:50873840;117.5 h;D10:51698068;107.5 h,108 h;	GH_D10G1915	GH_D10G1916	GH_D10G1917
Locus_500	RER	D10:60449975;78 h;	GH_D10G2348	GH_D10G2349	GH_D10G2350
Locus_500	V_SP	D10:61102503;12.5 h,17.5 h,18.5 h;D10:61103356;10.5 h,11 h,11.5 h,12 h,13.5 h,14 h,15 h,15.5 h,17 h;D10:61104962;13 h,14.5 h,16 h;	GH_D10G2378	GH_D10G2379	GH_D10G2380	GH_D10G2381	GH_D10G2382	GH_D10G2383	GH_D10G2384	GH_D10G2385	GH_D10G2377
Locus_504	V_SP	D10:66471153;20 h;D10:66471175;19.5 h;D10:66471176;18.5 h,3.5 h;D10:66471186;2 h,4 h;	GH_D10G2749	GH_D10G2753
Locus_509	V_SP	D12:34084681;6.5 h,7 h;D12:34101431;5 h,5.5 h,6 h;	GH_D12G1056	GH_D12G1057
Locus_510	RER	D12:38511651;109.5 h;D12:39356129;101.5 h;	GH_D12G1241	GH_D12G1243	GH_D12G1244	GH_D12G1195
Locus_512	RER	D12:43622939;105.5 h,106.5 h;D12:43622976;107.5 h;D12:43623029;108.5 h;	GH_D12G1475	GH_D12G1476	GH_D12G1477	GH_D12G1478	GH_D12G1479	GH_D12G1480	GH_D12G1481	GH_D12G1482	GH_D12G1483	GH_D12G1484
Locus_513	V_SL	D12:44696748;0 h;D12:44710843;0.5 h,1 h;	GH_D12G1545	GH_D12G1546	GH_D12G1547	GH_D12G1548	GH_D12G1549	GH_D12G1550
Locus_520	V_SA	D12:58258742;7 h,7.5 h,8 h,8.5 h,9 h,9.5 h,10 h,10.5 h,11 h,11.5 h,12 h,12.5 h,13 h;D12:58264408;6.5 h;	GH_D12G2587	GH_D12G2588	GH_D12G2586	GH_D12G2584	GH_D12G2585	GH_D12G2589	GH_D12G2590	GH_D12G2591
Locus_522	V_RLG	D13:2688638;43.5 h,46.5 h,47.5 h,48 h;	GH_D13G0288	GH_D13G0289	GH_D13G0290	GH_D13G0278	GH_D13G0279	GH_D13G0280	GH_D13G0281	GH_D13G0282	GH_D13G0283	GH_D13G0284	GH_D13G0285	GH_D13G0286	GH_D13G0287
Locus_522	RER	D13:2507256;46 h;D13:2588152;38.5 h,41.5 h;D13:2598562;40.5 h;D13:2598673;28.5 h,30.5 h,32 h;D13:2612782;26.5 h;D13:2619113;28 h;	GH_D13G0278	GH_D13G0279	GH_D13G0280	GH_D13G0281	GH_D13G0282	GH_D13G0283	GH_D13G0284	GH_D13G0285	GH_D13G0286	GH_D13G0287	GH_D13G0288	GH_D13G0289	GH_D13G0290	GH_D13G0277
Locus_528	RER	D13:6624938;103 h,104.5 h;D13:6625000;100.5 h,101.5 h;D13:6625022;109 h;D13:6625031;98 h;D13:7302857;103.5 h,105.5 h;D13:7302865;104 h;D13:6958768;25.5 h;	GH_D13G0539	GH_D13G0540	GH_D13G0541	GH_D13G0542	GH_D13G0543	GH_D13G0556	GH_D13G0557	GH_D13G0558	GH_D13G0559	GH_D13G0560	GH_D13G0561
Locus_530	RER	D13:14353686;108 h;D13:14353733;105 h;	GH_D13G0806
Locus_532	GR	D13:34288734;23.5 h,24 h,24.5 h,25 h;D13:34288897;22.5 h;	GH_D13G1127	GH_D13G1128
Locus_536	RER	D13:47244124;109.5 h;D13:47244129;104.5 h;D13:47244131;105 h;	GH_D13G1474	GH_D13G1475	GH_D13G1476	GH_D13G1477	GH_D13G1478	GH_D13G1479	GH_D13G1480
Locus_538	RER	D13:47553607;50 h;D13:47553622;50.5 h;	GH_D13G1490	GH_D13G1491
Locus_540	RER	D13:49456564;83.5 h,84 h,84.5 h;D13:49501788;81 h,81.5 h,85 h;	GH_D13G1542	GH_D13G1543	GH_D13G1544

## Sheet: Table S5 GO analysis_of_candida
Table S5: GO analysis for the genes obtained from gene-based GWAS
id	num	pvalue	per	ratio	class	ID	Descrption	Pvalue	Qvalue	Up	Down	fg_num	bg_num
GO:1901700 response to oxygen-containing compound	28	0.000825358	3.933	0.043	Biological Process	GO:1901700	response to oxygen-containing compound	0.000825358	0.548957	0	0	28	657
GO:0009648 photoperiodism	6	0.00266468	0.843	0.095	Biological Process	GO:0009648	photoperiodism	0.00266468	0.548957	0	0	6	63
GO:0010244 response to low fluence blue light stimulus by blue low-fluence system	2	0.00284188	0.281	0.5	Biological Process	GO:0010244	response to low fluence blue light stimulus by blue low-fluence system	0.00284188	0.548957	0	0	2	4
GO:0043603 cellular amide metabolic process	56	0.00434962	7.865	0.032	Biological Process	GO:0043603	cellular amide metabolic process	0.00434962	0.548957	0	0	56	1763
GO:0009645 response to low light intensity stimulus	2	0.00689838	0.281	0.333	Biological Process	GO:0009645	response to low light intensity stimulus	0.00689838	0.548957	0	0	2	6
GO:0009173 pyrimidine ribonucleoside monophosphate metabolic process	3	0.00800167	0.421	0.158	Biological Process	GO:0009173	pyrimidine ribonucleoside monophosphate metabolic process	0.00800167	0.548957	0	0	3	19
GO:0009174 pyrimidine ribonucleoside monophosphate biosynthetic process	3	0.00800167	0.421	0.158	Biological Process	GO:0009174	pyrimidine ribonucleoside monophosphate biosynthetic process	0.00800167	0.548957	0	0	3	19
GO:0010252 auxin homeostasis	3	0.00800167	0.421	0.158	Biological Process	GO:0010252	auxin homeostasis	0.00800167	0.548957	0	0	3	19
GO:0009741 response to brassinosteroid	5	0.00908712	0.702	0.086	Biological Process	GO:0009741	response to brassinosteroid	0.00908712	0.548957	0	0	5	58
GO:0009416 response to light stimulus	13	0.0130707	1.826	0.045	Biological Process	GO:0009416	response to light stimulus	0.0130707	0.548957	0	0	13	290
GO:0009642 response to light intensity	4	0.0159715	0.562	0.091	Biological Process	GO:0009642	response to light intensity	0.0159715	0.548957	0	0	4	44
GO:0071407 cellular response to organic cyclic compound	6	0.0247552	0.843	0.059	Biological Process	GO:0071407	cellular response to organic cyclic compound	0.0247552	0.548957	0	0	6	101
GO:0022622 root system development	12	0.0359308	1.685	0.04	Biological Process	GO:0022622	root system development	0.0359308	0.548957	0	0	12	300
GO:0048364 root development	12	0.0359308	1.685	0.04	Biological Process	GO:0048364	root development	0.0359308	0.548957	0	0	12	300
GO:0000957 mitochondrial RNA catabolic process	1	0.0437179	0.14	0.5	Biological Process	GO:0000957	mitochondrial RNA catabolic process	0.0437179	0.548957	0	0	1	2
GO:0080093 regulation of photorespiration	1	0.0437179	0.14	0.5	Biological Process	GO:0080093	regulation of photorespiration	0.0437179	0.548957	0	0	1	2
GO:1900871 chloroplast mRNA modification	1	0.0437179	0.14	0.5	Biological Process	GO:1900871	chloroplast mRNA modification	0.0437179	0.548957	0	0	1	2
GO:0005739 mitochondrion	36	0.0112509	5.797	0.032	Cellular Component	GO:0005739	mitochondrion	0.0112509	0.35822	0	0	36	1118
GO:0005777 peroxisome	9	0.038863	1.449	0.043	Cellular Component	GO:0005777	peroxisome	0.038863	0.35822	0	0	9	210
GO:0000118 histone deacetylase complex	1	0.0425906	0.161	0.5	Cellular Component	GO:0000118	histone deacetylase complex	0.0425906	0.35822	0	0	1	2
GO:0004506 squalene monooxygenase activity	4	0.00109637	0.485	0.19	Molecular Function	GO:0004506	squalene monooxygenase activity	0.00109637	0.328912	0	0	4	21
GO:0016646 oxidoreductase activity, acting on the CH-NH group of donors, NAD or NADP as acceptor	3	0.00955962	0.364	0.15	Molecular Function	GO:0016646	oxidoreductase activity, acting on the CH-NH group of donors, NAD or NADP as acceptor	0.00955962	0.679734	0	0	3	20
GO:0005506 iron ion binding	32	0.0197314	3.879	0.033	Molecular Function	GO:0005506	iron ion binding	0.0197314	0.679734	0	0	32	970
GO:0014070 response to organic cyclic compound	11	0.000293489	1.545	0.079	Biological Process	GO:0014070	response to organic cyclic compound	0.000293489	0.439647	0	0	11	140
GO:0002098 tRNA wobble uridine modification	3	0.00485724	0.421	0.188	Biological Process	GO:0002098	tRNA wobble uridine modification	0.00485724	0.548957	0	0	3	16
GO:0016071 mRNA metabolic process	15	0.00624511	2.107	0.046	Biological Process	GO:0016071	mRNA metabolic process	0.00624511	0.548957	0	0	15	325
GO:0002097 tRNA wobble base modification	3	0.00684942	0.421	0.167	Biological Process	GO:0002097	tRNA wobble base modification	0.00684942	0.548957	0	0	3	18
GO:0032447 protein urmylation	2	0.00689838	0.281	0.333	Biological Process	GO:0032447	protein urmylation	0.00689838	0.548957	0	0	2	6
GO:0044205 'de novo' UMP biosynthetic process	2	0.00689838	0.281	0.333	Biological Process	GO:0044205	'de novo' UMP biosynthetic process	0.00689838	0.548957	0	0	2	6
GO:0000398 mRNA splicing, via spliceosome	8	0.00771164	1.124	0.062	Biological Process	GO:0000398	mRNA splicing, via spliceosome	0.00771164	0.548957	0	0	8	128
GO:0006222 UMP biosynthetic process	3	0.00800167	0.421	0.158	Biological Process	GO:0006222	UMP biosynthetic process	0.00800167	0.548957	0	0	3	19
GO:0046049 UMP metabolic process	3	0.00800167	0.421	0.158	Biological Process	GO:0046049	UMP metabolic process	0.00800167	0.548957	0	0	3	19
GO:0006396 RNA processing	28	0.00903471	3.933	0.036	Biological Process	GO:0006396	RNA processing	0.00903471	0.548957	0	0	28	781
GO:0043604 amide biosynthetic process	51	0.00954846	7.163	0.031	Biological Process	GO:0043604	amide biosynthetic process	0.00954846	0.548957	0	0	51	1642
GO:0009751 response to salicylic acid	4	0.00963078	0.562	0.105	Biological Process	GO:0009751	response to salicylic acid	0.00963078	0.548957	0	0	4	38
GO:0009218 pyrimidine ribonucleotide metabolic process	4	0.0115191	0.562	0.1	Biological Process	GO:0009218	pyrimidine ribonucleotide metabolic process	0.0115191	0.548957	0	0	4	40
GO:0009220 pyrimidine ribonucleotide biosynthetic process	4	0.0115191	0.562	0.1	Biological Process	GO:0009220	pyrimidine ribonucleotide biosynthetic process	0.0115191	0.548957	0	0	4	40
GO:0009788 negative regulation of abscisic acid-activated signaling pathway	4	0.0115191	0.562	0.1	Biological Process	GO:0009788	negative regulation of abscisic acid-activated signaling pathway	0.0115191	0.548957	0	0	4	40
GO:0046132 pyrimidine ribonucleoside biosynthetic process	4	0.0115191	0.562	0.1	Biological Process	GO:0046132	pyrimidine ribonucleoside biosynthetic process	0.0115191	0.548957	0	0	4	40
GO:0046134 pyrimidine nucleoside biosynthetic process	4	0.0115191	0.562	0.1	Biological Process	GO:0046134	pyrimidine nucleoside biosynthetic process	0.0115191	0.548957	0	0	4	40
GO:1901420 negative regulation of response to alcohol	4	0.0115191	0.562	0.1	Biological Process	GO:1901420	negative regulation of response to alcohol	0.0115191	0.548957	0	0	4	40
GO:0009753 response to jasmonic acid	5	0.0119469	0.702	0.081	Biological Process	GO:0009753	response to jasmonic acid	0.0119469	0.548957	0	0	5	62
GO:0010200 response to chitin	2	0.0125044	0.281	0.25	Biological Process	GO:0010200	response to chitin	0.0125044	0.548957	0	0	2	8
GO:0034227 tRNA thio-modification	2	0.0125044	0.281	0.25	Biological Process	GO:0034227	tRNA thio-modification	0.0125044	0.548957	0	0	2	8
GO:0006760 folic acid-containing compound metabolic process	5	0.0135827	0.702	0.078	Biological Process	GO:0006760	folic acid-containing compound metabolic process	0.0135827	0.548957	0	0	5	64
GO:0000377 RNA splicing, via transesterification reactions with bulged adenosine as nucleophile	8	0.0144298	1.124	0.056	Biological Process	GO:0000377	RNA splicing, via transesterification reactions with bulged adenosine as nucleophile	0.0144298	0.548957	0	0	8	143
GO:0000375 RNA splicing, via transesterification reactions	8	0.0149931	1.124	0.056	Biological Process	GO:0000375	RNA splicing, via transesterification reactions	0.0149931	0.548957	0	0	8	144
GO:0009129 pyrimidine nucleoside monophosphate metabolic process	3	0.015405	0.421	0.125	Biological Process	GO:0009129	pyrimidine nucleoside monophosphate metabolic process	0.015405	0.548957	0	0	3	24
GO:0009130 pyrimidine nucleoside monophosphate biosynthetic process	3	0.015405	0.421	0.125	Biological Process	GO:0009130	pyrimidine nucleoside monophosphate biosynthetic process	0.015405	0.548957	0	0	3	24
GO:0046653 tetrahydrofolate metabolic process	4	0.0159715	0.562	0.091	Biological Process	GO:0046653	tetrahydrofolate metabolic process	0.0159715	0.548957	0	0	4	44
GO:1901566 organonitrogen compound biosynthetic process	72	0.0164071	10.112	0.028	Biological Process	GO:1901566	organonitrogen compound biosynthetic process	0.0164071	0.548957	0	0	72	2529
GO:0009314 response to radiation	13	0.017264	1.826	0.043	Biological Process	GO:0009314	response to radiation	0.017264	0.548957	0	0	13	301
GO:0009073 aromatic amino acid family biosynthetic process	5	0.0172926	0.702	0.074	Biological Process	GO:0009073	aromatic amino acid family biosynthetic process	0.0172926	0.548957	0	0	5	68
GO:0048193 Golgi vesicle transport	9	0.0179249	1.264	0.051	Biological Process	GO:0048193	Golgi vesicle transport	0.0179249	0.548957	0	0	9	178
GO:0042558 pteridine-containing compound metabolic process	5	0.0193761	0.702	0.071	Biological Process	GO:0042558	pteridine-containing compound metabolic process	0.0193761	0.548957	0	0	5	70
GO:0006571 tyrosine biosynthetic process	2	0.0195171	0.281	0.2	Biological Process	GO:0006571	tyrosine biosynthetic process	0.0195171	0.548957	0	0	2	10
GO:0015807 L-amino acid transport	2	0.0195171	0.281	0.2	Biological Process	GO:0015807	L-amino acid transport	0.0195171	0.548957	0	0	2	10
GO:0035999 tetrahydrofolate interconversion	3	0.0233682	0.421	0.107	Biological Process	GO:0035999	tetrahydrofolate interconversion	0.0233682	0.548957	0	0	3	28
GO:0006412 translation	47	0.024307	6.601	0.03	Biological Process	GO:0006412	translation	0.024307	0.548957	0	0	47	1578
GO:0035194 posttranscriptional gene silencing by RNA	4	0.0244466	0.562	0.08	Biological Process	GO:0035194	posttranscriptional gene silencing by RNA	0.0244466	0.548957	0	0	4	50
GO:0034660 ncRNA metabolic process	17	0.025443	2.388	0.037	Biological Process	GO:0034660	ncRNA metabolic process	0.025443	0.548957	0	0	17	454
GO:0006397 mRNA processing	11	0.0259655	1.545	0.043	Biological Process	GO:0006397	mRNA processing	0.0259655	0.548957	0	0	11	253
GO:0043043 peptide biosynthetic process	47	0.0262304	6.601	0.03	Biological Process	GO:0043043	peptide biosynthetic process	0.0262304	0.548957	0	0	47	1586
GO:0006730 one-carbon metabolic process	5	0.0265915	0.702	0.066	Biological Process	GO:0006730	one-carbon metabolic process	0.0265915	0.548957	0	0	5	76
GO:0006213 pyrimidine nucleoside metabolic process	4	0.0277724	0.562	0.077	Biological Process	GO:0006213	pyrimidine nucleoside metabolic process	0.0277724	0.548957	0	0	4	52
GO:0046131 pyrimidine ribonucleoside metabolic process	4	0.0277724	0.562	0.077	Biological Process	GO:0046131	pyrimidine ribonucleoside metabolic process	0.0277724	0.548957	0	0	4	52
GO:0006013 mannose metabolic process	2	0.0278031	0.281	0.167	Biological Process	GO:0006013	mannose metabolic process	0.0278031	0.548957	0	0	2	12
GO:0006570 tyrosine metabolic process	2	0.0278031	0.281	0.167	Biological Process	GO:0006570	tyrosine metabolic process	0.0278031	0.548957	0	0	2	12
GO:0001101 response to acid chemical	18	0.0287207	2.528	0.036	Biological Process	GO:0001101	response to acid chemical	0.0287207	0.548957	0	0	18	496
GO:0009787 regulation of abscisic acid-activated signaling pathway	4	0.0295313	0.562	0.075	Biological Process	GO:0009787	regulation of abscisic acid-activated signaling pathway	0.0295313	0.548957	0	0	4	53
GO:1901419 regulation of response to alcohol	4	0.0295313	0.562	0.075	Biological Process	GO:1901419	regulation of response to alcohol	0.0295313	0.548957	0	0	4	53
GO:0006623 protein targeting to vacuole	3	0.0305474	0.421	0.097	Biological Process	GO:0006623	protein targeting to vacuole	0.0305474	0.548957	0	0	3	31
GO:0072665 protein localization to vacuole	3	0.0305474	0.421	0.097	Biological Process	GO:0072665	protein localization to vacuole	0.0305474	0.548957	0	0	3	31
GO:0072666 establishment of protein localization to vacuole	3	0.0305474	0.421	0.097	Biological Process	GO:0072666	establishment of protein localization to vacuole	0.0305474	0.548957	0	0	3	31
GO:0006399 tRNA metabolic process	13	0.0311454	1.826	0.04	Biological Process	GO:0006399	tRNA metabolic process	0.0311454	0.548957	0	0	13	327
GO:0016441 posttranscriptional gene silencing	4	0.0313548	0.562	0.074	Biological Process	GO:0016441	posttranscriptional gene silencing	0.0313548	0.548957	0	0	4	54
GO:0008380 RNA splicing	9	0.0317715	1.264	0.046	Biological Process	GO:0008380	RNA splicing	0.0317715	0.548957	0	0	9	197
GO:0006896 Golgi to vacuole transport	2	0.0323844	0.281	0.154	Biological Process	GO:0006896	Golgi to vacuole transport	0.0323844	0.548957	0	0	2	13
GO:0019673 GDP-mannose metabolic process	2	0.0323844	0.281	0.154	Biological Process	GO:0019673	GDP-mannose metabolic process	0.0323844	0.548957	0	0	2	13
GO:0006206 pyrimidine nucleobase metabolic process	3	0.033169	0.421	0.094	Biological Process	GO:0006206	pyrimidine nucleobase metabolic process	0.033169	0.548957	0	0	3	32
GO:0009309 amine biosynthetic process	4	0.0351961	0.562	0.071	Biological Process	GO:0009309	amine biosynthetic process	0.0351961	0.548957	0	0	4	56
GO:0042401 cellular biogenic amine biosynthetic process	4	0.0351961	0.562	0.071	Biological Process	GO:0042401	cellular biogenic amine biosynthetic process	0.0351961	0.548957	0	0	4	56
GO:0009451 RNA modification	10	0.0353056	1.404	0.043	Biological Process	GO:0009451	RNA modification	0.0353056	0.548957	0	0	10	233
GO:0098662 inorganic cation transmembrane transport	21	0.0367302	2.949	0.034	Biological Process	GO:0098662	inorganic cation transmembrane transport	0.0367302	0.548957	0	0	21	620
GO:0048573 photoperiodism, flowering	4	0.0372144	0.562	0.07	Biological Process	GO:0048573	photoperiodism, flowering	0.0372144	0.548957	0	0	4	57
GO:0009094 L-phenylalanine biosynthetic process	2	0.037238	0.281	0.143	Biological Process	GO:0009094	L-phenylalanine biosynthetic process	0.037238	0.548957	0	0	2	14
GO:0010243 response to organonitrogen compound	2	0.037238	0.281	0.143	Biological Process	GO:0010243	response to organonitrogen compound	0.037238	0.548957	0	0	2	14
GO:1902223 erythrose 4-phosphate/phosphoenolpyruvate family amino acid biosynthetic process	2	0.037238	0.281	0.143	Biological Process	GO:1902223	erythrose 4-phosphate/phosphoenolpyruvate family amino acid biosynthetic process	0.037238	0.548957	0	0	2	14
GO:0006888 ER to Golgi vesicle-mediated transport	5	0.0385845	0.702	0.06	Biological Process	GO:0006888	ER to Golgi vesicle-mediated transport	0.0385845	0.548957	0	0	5	84
GO:0015672 monovalent inorganic cation transport	20	0.0393122	2.809	0.034	Biological Process	GO:0015672	monovalent inorganic cation transport	0.0393122	0.548957	0	0	20	588
GO:0009250 glucan biosynthetic process	9	0.0393733	1.264	0.044	Biological Process	GO:0009250	glucan biosynthetic process	0.0393733	0.548957	0	0	9	205
GO:0009615 response to virus	3	0.041709	0.421	0.086	Biological Process	GO:0009615	response to virus	0.041709	0.548957	0	0	3	35
GO:0006518 peptide metabolic process	47	0.0421863	6.601	0.029	Biological Process	GO:0006518	peptide metabolic process	0.0421863	0.548957	0	0	47	1639
GO:0072527 pyrimidine-containing compound metabolic process	6	0.0426674	0.843	0.052	Biological Process	GO:0072527	pyrimidine-containing compound metabolic process	0.0426674	0.548957	0	0	6	115
GO:0001789 G-protein coupled receptor signaling pathway, coupled to S1P second messenger	1	0.0437179	0.14	0.5	Biological Process	GO:0001789	G-protein coupled receptor signaling pathway, coupled to S1P second messenger	0.0437179	0.548957	0	0	1	2
GO:0006349 regulation of gene expression by genetic imprinting	1	0.0437179	0.14	0.5	Biological Process	GO:0006349	regulation of gene expression by genetic imprinting	0.0437179	0.548957	0	0	1	2
GO:0006409 tRNA export from nucleus	1	0.0437179	0.14	0.5	Biological Process	GO:0006409	tRNA export from nucleus	0.0437179	0.548957	0	0	1	2
GO:0006480 N-terminal protein amino acid methylation	1	0.0437179	0.14	0.5	Biological Process	GO:0006480	N-terminal protein amino acid methylation	0.0437179	0.548957	0	0	1	2
GO:0006791 sulfur utilization	1	0.0437179	0.14	0.5	Biological Process	GO:0006791	sulfur utilization	0.0437179	0.548957	0	0	1	2
GO:0006792 regulation of sulfur utilization	1	0.0437179	0.14	0.5	Biological Process	GO:0006792	regulation of sulfur utilization	0.0437179	0.548957	0	0	1	2
GO:0007202 activation of phospholipase C activity	1	0.0437179	0.14	0.5	Biological Process	GO:0007202	activation of phospholipase C activity	0.0437179	0.548957	0	0	1	2
GO:0008615 pyridoxine biosynthetic process	1	0.0437179	0.14	0.5	Biological Process	GO:0008615	pyridoxine biosynthetic process	0.0437179	0.548957	0	0	1	2
GO:0010196 nonphotochemical quenching	1	0.0437179	0.14	0.5	Biological Process	GO:0010196	nonphotochemical quenching	0.0437179	0.548957	0	0	1	2
GO:0010517 regulation of phospholipase activity	1	0.0437179	0.14	0.5	Biological Process	GO:0010517	regulation of phospholipase activity	0.0437179	0.548957	0	0	1	2
GO:0010518 positive regulation of phospholipase activity	1	0.0437179	0.14	0.5	Biological Process	GO:0010518	positive regulation of phospholipase activity	0.0437179	0.548957	0	0	1	2
GO:0010863 positive regulation of phospholipase C activity	1	0.0437179	0.14	0.5	Biological Process	GO:0010863	positive regulation of phospholipase C activity	0.0437179	0.548957	0	0	1	2
GO:0010919 regulation of inositol phosphate biosynthetic process	1	0.0437179	0.14	0.5	Biological Process	GO:0010919	regulation of inositol phosphate biosynthetic process	0.0437179	0.548957	0	0	1	2
GO:0015825 L-serine transport	1	0.0437179	0.14	0.5	Biological Process	GO:0015825	L-serine transport	0.0437179	0.548957	0	0	1	2
GO:0019805 quinolinate biosynthetic process	1	0.0437179	0.14	0.5	Biological Process	GO:0019805	quinolinate biosynthetic process	0.0437179	0.548957	0	0	1	2
GO:0031998 regulation of fatty acid beta-oxidation	1	0.0437179	0.14	0.5	Biological Process	GO:0031998	regulation of fatty acid beta-oxidation	0.0437179	0.548957	0	0	1	2
GO:0032329 serine transport	1	0.0437179	0.14	0.5	Biological Process	GO:0032329	serine transport	0.0437179	0.548957	0	0	1	2
GO:0032959 inositol trisphosphate biosynthetic process	1	0.0437179	0.14	0.5	Biological Process	GO:0032959	inositol trisphosphate biosynthetic process	0.0437179	0.548957	0	0	1	2
GO:0032960 regulation of inositol trisphosphate biosynthetic process	1	0.0437179	0.14	0.5	Biological Process	GO:0032960	regulation of inositol trisphosphate biosynthetic process	0.0437179	0.548957	0	0	1	2
GO:0034260 negative regulation of GTPase activity	1	0.0437179	0.14	0.5	Biological Process	GO:0034260	negative regulation of GTPase activity	0.0437179	0.548957	0	0	1	2
GO:0046320 regulation of fatty acid oxidation	1	0.0437179	0.14	0.5	Biological Process	GO:0046320	regulation of fatty acid oxidation	0.0437179	0.548957	0	0	1	2
GO:0046874 quinolinate metabolic process	1	0.0437179	0.14	0.5	Biological Process	GO:0046874	quinolinate metabolic process	0.0437179	0.548957	0	0	1	2
GO:0048577 negative regulation of short-day photoperiodism, flowering	1	0.0437179	0.14	0.5	Biological Process	GO:0048577	negative regulation of short-day photoperiodism, flowering	0.0437179	0.548957	0	0	1	2
GO:0048587 regulation of short-day photoperiodism, flowering	1	0.0437179	0.14	0.5	Biological Process	GO:0048587	regulation of short-day photoperiodism, flowering	0.0437179	0.548957	0	0	1	2
GO:0051031 tRNA transport	1	0.0437179	0.14	0.5	Biological Process	GO:0051031	tRNA transport	0.0437179	0.548957	0	0	1	2
GO:0060191 regulation of lipase activity	1	0.0437179	0.14	0.5	Biological Process	GO:0060191	regulation of lipase activity	0.0437179	0.548957	0	0	1	2
GO:0060193 positive regulation of lipase activity	1	0.0437179	0.14	0.5	Biological Process	GO:0060193	positive regulation of lipase activity	0.0437179	0.548957	0	0	1	2
GO:0071431 tRNA-containing ribonucleoprotein complex export from nucleus	1	0.0437179	0.14	0.5	Biological Process	GO:0071431	tRNA-containing ribonucleoprotein complex export from nucleus	0.0437179	0.548957	0	0	1	2
GO:0071514 genetic imprinting	1	0.0437179	0.14	0.5	Biological Process	GO:0071514	genetic imprinting	0.0437179	0.548957	0	0	1	2
GO:1900274 regulation of phospholipase C activity	1	0.0437179	0.14	0.5	Biological Process	GO:1900274	regulation of phospholipase C activity	0.0437179	0.548957	0	0	1	2
GO:1990066 energy quenching	1	0.0437179	0.14	0.5	Biological Process	GO:1990066	energy quenching	0.0437179	0.548957	0	0	1	2
GO:0006813 potassium ion transport	7	0.0439752	0.983	0.048	Biological Process	GO:0006813	potassium ion transport	0.0439752	0.548957	0	0	7	146
GO:0051274 beta-glucan biosynthetic process	7	0.045335	0.983	0.048	Biological Process	GO:0051274	beta-glucan biosynthetic process	0.045335	0.561255	0	0	7	147
GO:0098660 inorganic ion transmembrane transport	22	0.0463601	3.09	0.033	Biological Process	GO:0098660	inorganic ion transmembrane transport	0.0463601	0.569242	0	0	22	674
GO:0006892 post-Golgi vesicle-mediated transport	2	0.0477058	0.281	0.125	Biological Process	GO:0006892	post-Golgi vesicle-mediated transport	0.0477058	0.581002	0	0	2	16
GO:0032991 macromolecular complex	108	0.00105168	17.391	0.029	Cellular Component	GO:0032991	macromolecular complex	0.00105168	0.318659	0	0	108	3764
GO:0005771 multivesicular body	3	0.00538993	0.483	0.176	Cellular Component	GO:0005771	multivesicular body	0.00538993	0.35822	0	0	3	17
GO:0030529 intracellular ribonucleoprotein complex	44	0.0101933	7.085	0.031	Cellular Component	GO:0030529	intracellular ribonucleoprotein complex	0.0101933	0.35822	0	0	44	1419
GO:1990904 ribonucleoprotein complex	44	0.0101933	7.085	0.031	Cellular Component	GO:1990904	ribonucleoprotein complex	0.0101933	0.35822	0	0	44	1419
GO:0016442 RISC complex	2	0.0118863	0.322	0.25	Cellular Component	GO:0016442	RISC complex	0.0118863	0.35822	0	0	2	8
GO:0031332 RNAi effector complex	2	0.0118863	0.322	0.25	Cellular Component	GO:0031332	RNAi effector complex	0.0118863	0.35822	0	0	2	8
GO:0089701 U2AF	2	0.0118863	0.322	0.25	Cellular Component	GO:0089701	U2AF	0.0118863	0.35822	0	0	2	8
GO:0044424 intracellular part	326	0.0126134	52.496	0.024	Cellular Component	GO:0044424	intracellular part	0.0126134	0.35822	0	0	326	13840
GO:0030532 small nuclear ribonucleoprotein complex	4	0.0182718	0.644	0.085	Cellular Component	GO:0030532	small nuclear ribonucleoprotein complex	0.0182718	0.35822	0	0	4	47
GO:0019013 viral nucleocapsid	5	0.0184871	0.805	0.07	Cellular Component	GO:0019013	viral nucleocapsid	0.0184871	0.35822	0	0	5	71
GO:0016589 NURF complex	2	0.0185667	0.322	0.2	Cellular Component	GO:0016589	NURF complex	0.0185667	0.35822	0	0	2	10
GO:0031010 ISWI-type complex	2	0.0185667	0.322	0.2	Cellular Component	GO:0031010	ISWI-type complex	0.0185667	0.35822	0	0	2	10
GO:0044426 cell wall part	2	0.0185667	0.322	0.2	Cellular Component	GO:0044426	cell wall part	0.0185667	0.35822	0	0	2	10
GO:0044462 external encapsulating structure part	2	0.0185667	0.322	0.2	Cellular Component	GO:0044462	external encapsulating structure part	0.0185667	0.35822	0	0	2	10
GO:0005950 anthranilate synthase complex	1	0.0215266	0.161	1	Cellular Component	GO:0005950	anthranilate synthase complex	0.0215266	0.35822	0	0	1	1
GO:1990415 Pex17p-Pex14p docking complex	1	0.0215266	0.161	1	Cellular Component	GO:1990415	Pex17p-Pex14p docking complex	0.0215266	0.35822	0	0	1	1
GO:1990429 peroxisomal importomer complex	1	0.0215266	0.161	1	Cellular Component	GO:1990429	peroxisomal importomer complex	0.0215266	0.35822	0	0	1	1
GO:0005622 intracellular	344	0.0233849	55.395	0.023	Cellular Component	GO:0005622	intracellular	0.0233849	0.35822	0	0	344	14820
GO:0019028 viral capsid	5	0.0252936	0.805	0.065	Cellular Component	GO:0019028	viral capsid	0.0252936	0.35822	0	0	5	77
GO:0043234 protein complex	66	0.0289528	10.628	0.027	Cellular Component	GO:0043234	protein complex	0.0289528	0.35822	0	0	66	2425
GO:0030904 retromer complex	2	0.0308426	0.322	0.154	Cellular Component	GO:0030904	retromer complex	0.0308426	0.35822	0	0	2	13
GO:0005737 cytoplasm	208	0.032098	33.494	0.024	Cellular Component	GO:0005737	cytoplasm	0.032098	0.35822	0	0	208	8661
GO:0044464 cell part	375	0.0354435	60.386	0.023	Cellular Component	GO:0044464	cell part	0.0354435	0.35822	0	0	375	16375
GO:0044391 ribosomal subunit	10	0.0385645	1.61	0.041	Cellular Component	GO:0044391	ribosomal subunit	0.0385645	0.35822	0	0	10	243
GO:0042579 microbody	9	0.038863	1.449	0.043	Cellular Component	GO:0042579	microbody	0.038863	0.35822	0	0	9	210
GO:0015935 small ribosomal subunit	6	0.0425581	0.966	0.051	Cellular Component	GO:0015935	small ribosomal subunit	0.0425581	0.35822	0	0	6	118
GO:0030929 ADPG pyrophosphorylase complex	1	0.0425906	0.161	0.5	Cellular Component	GO:0030929	ADPG pyrophosphorylase complex	0.0425906	0.35822	0	0	1	2
GO:0030931 heterotetrameric ADPG pyrophosphorylase complex	1	0.0425906	0.161	0.5	Cellular Component	GO:0030931	heterotetrameric ADPG pyrophosphorylase complex	0.0425906	0.35822	0	0	1	2
GO:0034388 Pwp2p-containing subcomplex of 90S preribosome	1	0.0425906	0.161	0.5	Cellular Component	GO:0034388	Pwp2p-containing subcomplex of 90S preribosome	0.0425906	0.35822	0	0	1	2
GO:0048555 generative cell nucleus	1	0.0425906	0.161	0.5	Cellular Component	GO:0048555	generative cell nucleus	0.0425906	0.35822	0	0	1	2
GO:0048556 microsporocyte nucleus	1	0.0425906	0.161	0.5	Cellular Component	GO:0048556	microsporocyte nucleus	0.0425906	0.35822	0	0	1	2
GO:0019012 virion	5	0.0432484	0.805	0.056	Cellular Component	GO:0019012	virion	0.0432484	0.35822	0	0	5	89
GO:0044423 virion part	5	0.0432484	0.805	0.056	Cellular Component	GO:0044423	virion part	0.0432484	0.35822	0	0	5	89
GO:0016459 myosin complex	3	0.0449252	0.483	0.081	Cellular Component	GO:0016459	myosin complex	0.0449252	0.35822	0	0	3	37
GO:0016471 vacuolar proton-transporting V-type ATPase complex	3	0.0449252	0.483	0.081	Cellular Component	GO:0016471	vacuolar proton-transporting V-type ATPase complex	0.0449252	0.35822	0	0	3	37
GO:0004152 dihydroorotate dehydrogenase activity	2	0.00049933	0.242	1	Molecular Function	GO:0004152	dihydroorotate dehydrogenase activity	0.00049933	0.299598	0	0	2	2
GO:0004489 methylenetetrahydrofolate reductase (NAD(P)H) activity	2	0.00290762	0.242	0.5	Molecular Function	GO:0004489	methylenetetrahydrofolate reductase (NAD(P)H) activity	0.00290762	0.581524	0	0	2	4
GO:0008022 protein C-terminus binding	2	0.00477424	0.242	0.4	Molecular Function	GO:0008022	protein C-terminus binding	0.00477424	0.679734	0	0	2	5
GO:0003857 3-hydroxyacyl-CoA dehydrogenase activity	3	0.00599267	0.364	0.176	Molecular Function	GO:0003857	3-hydroxyacyl-CoA dehydrogenase activity	0.00599267	0.679734	0	0	3	17
GO:0000049 tRNA binding	3	0.00955962	0.364	0.15	Molecular Function	GO:0000049	tRNA binding	0.00955962	0.679734	0	0	3	20
GO:0004497 monooxygenase activity	28	0.0147562	3.394	0.035	Molecular Function	GO:0004497	monooxygenase activity	0.0147562	0.679734	0	0	28	803
GO:0031491 nucleosome binding	2	0.0199476	0.242	0.2	Molecular Function	GO:0031491	nucleosome binding	0.0199476	0.679734	0	0	2	10
GO:0043531 ADP binding	15	0.0222863	1.818	0.04	Molecular Function	GO:0043531	ADP binding	0.0222863	0.679734	0	0	15	374
GO:0003774 motor activity	10	0.0255994	1.212	0.046	Molecular Function	GO:0003774	motor activity	0.0255994	0.679734	0	0	10	218
GO:0003779 actin binding	10	0.0255994	1.212	0.046	Molecular Function	GO:0003779	actin binding	0.0255994	0.679734	0	0	10	218
GO:0017069 snRNA binding	3	0.0288878	0.364	0.1	Molecular Function	GO:0017069	snRNA binding	0.0288878	0.679734	0	0	3	30
GO:0003735 structural constituent of ribosome	30	0.0295704	3.636	0.032	Molecular Function	GO:0003735	structural constituent of ribosome	0.0295704	0.679734	0	0	30	928
GO:0003723 RNA binding	43	0.031537	5.212	0.03	Molecular Function	GO:0003723	RNA binding	0.031537	0.679734	0	0	43	1430
GO:0015179 L-amino acid transmembrane transporter activity	2	0.0330816	0.242	0.154	Molecular Function	GO:0015179	L-amino acid transmembrane transporter activity	0.0330816	0.679734	0	0	2	13
GO:0008092 cytoskeletal protein binding	18	0.0356663	2.182	0.036	Molecular Function	GO:0008092	cytoskeletal protein binding	0.0356663	0.679734	0	0	18	503
GO:0015077 monovalent inorganic cation transmembrane transporter activity	18	0.0374398	2.182	0.036	Molecular Function	GO:0015077	monovalent inorganic cation transmembrane transporter activity	0.0374398	0.679734	0	0	18	506
GO:0005198 structural molecule activity	34	0.0390726	4.121	0.031	Molecular Function	GO:0005198	structural molecule activity	0.0390726	0.679734	0	0	34	1104
GO:0008242 omega peptidase activity	2	0.0432468	0.242	0.133	Molecular Function	GO:0008242	omega peptidase activity	0.0432468	0.679734	0	0	2	15
GO:0003837 beta-ureidopropionase activity	1	0.0442185	0.121	0.5	Molecular Function	GO:0003837	beta-ureidopropionase activity	0.0442185	0.679734	0	0	1	2
GO:0004592 pantoate-beta-alanine ligase activity	1	0.0442185	0.121	0.5	Molecular Function	GO:0004592	pantoate-beta-alanine ligase activity	0.0442185	0.679734	0	0	1	2
GO:0004839 ubiquitin activating enzyme activity	1	0.0442185	0.121	0.5	Molecular Function	GO:0004839	ubiquitin activating enzyme activity	0.0442185	0.679734	0	0	1	2
GO:0005095 GTPase inhibitor activity	1	0.0442185	0.121	0.5	Molecular Function	GO:0005095	GTPase inhibitor activity	0.0442185	0.679734	0	0	1	2
GO:0008478 pyridoxal kinase activity	1	0.0442185	0.121	0.5	Molecular Function	GO:0008478	pyridoxal kinase activity	0.0442185	0.679734	0	0	1	2
GO:0008987 quinolinate synthetase A activity	1	0.0442185	0.121	0.5	Molecular Function	GO:0008987	quinolinate synthetase A activity	0.0442185	0.679734	0	0	1	2
GO:0015194 L-serine transmembrane transporter activity	1	0.0442185	0.121	0.5	Molecular Function	GO:0015194	L-serine transmembrane transporter activity	0.0442185	0.679734	0	0	1	2
GO:0016247 channel regulator activity	1	0.0442185	0.121	0.5	Molecular Function	GO:0016247	channel regulator activity	0.0442185	0.679734	0	0	1	2
GO:0022889 serine transmembrane transporter activity	1	0.0442185	0.121	0.5	Molecular Function	GO:0022889	serine transmembrane transporter activity	0.0442185	0.679734	0	0	1	2
GO:0047453 ATP-dependent NAD(P)H-hydrate dehydratase activity	1	0.0442185	0.121	0.5	Molecular Function	GO:0047453	ATP-dependent NAD(P)H-hydrate dehydratase activity	0.0442185	0.679734	0	0	1	2
GO:0047641 aldose-6-phosphate reductase (NADPH) activity	1	0.0442185	0.121	0.5	Molecular Function	GO:0047641	aldose-6-phosphate reductase (NADPH) activity	0.0442185	0.679734	0	0	1	2
GO:0050638 taxadien-5-alpha-ol O-acetyltransferase activity	1	0.0442185	0.121	0.5	Molecular Function	GO:0050638	taxadien-5-alpha-ol O-acetyltransferase activity	0.0442185	0.679734	0	0	1	2
GO:0052855 ADP-dependent NAD(P)H-hydrate dehydratase activity	1	0.0442185	0.121	0.5	Molecular Function	GO:0052855	ADP-dependent NAD(P)H-hydrate dehydratase activity	0.0442185	0.679734	0	0	1	2
GO:0052856 NADHX epimerase activity	1	0.0442185	0.121	0.5	Molecular Function	GO:0052856	NADHX epimerase activity	0.0442185	0.679734	0	0	1	2
GO:0052857 NADPHX epimerase activity	1	0.0442185	0.121	0.5	Molecular Function	GO:0052857	NADPHX epimerase activity	0.0442185	0.679734	0	0	1	2
GO:0070878 primary miRNA binding	1	0.0442185	0.121	0.5	Molecular Function	GO:0070878	primary miRNA binding	0.0442185	0.679734	0	0	1	2
GO:0070883 pre-miRNA binding	1	0.0442185	0.121	0.5	Molecular Function	GO:0070883	pre-miRNA binding	0.0442185	0.679734	0	0	1	2
GO:0016645 oxidoreductase activity, acting on the CH-NH group of donors	4	0.0475897	0.485	0.066	Molecular Function	GO:0016645	oxidoreductase activity, acting on the CH-NH group of donors	0.0475897	0.679734	0	0	4	61
GO:0016635 oxidoreductase activity, acting on the CH-CH group of donors, quinone or related compound as acceptor	2	0.0487081	0.242	0.125	Molecular Function	GO:0016635	oxidoreductase activity, acting on the CH-CH group of donors, quinone or related compound as acceptor	0.0487081	0.679734	0	0	2	16
GO:0015079 potassium ion transmembrane transporter activity	6	0.049594	0.727	0.051	Molecular Function	GO:0015079	potassium ion transmembrane transporter activity	0.049594	0.679734	0	0	6	118
GO:0010941 regulation of cell death	4	0.0506936	0.562	0.063	Biological Process	GO:0010941	regulation of cell death	0.0506936	0.604794	0	0	4	63
GO:0009637 response to blue light	3	0.0512398	0.421	0.079	Biological Process	GO:0009637	response to blue light	0.0512398	0.604794	0	0	3	38
GO:0060548 negative regulation of cell death	3	0.0512398	0.421	0.079	Biological Process	GO:0060548	negative regulation of cell death	0.0512398	0.604794	0	0	3	38
GO:0040029 regulation of gene expression, epigenetic	5	0.0514023	0.702	0.055	Biological Process	GO:0040029	regulation of gene expression, epigenetic	0.0514023	0.604794	0	0	5	91
GO:0000162 tryptophan biosynthetic process	2	0.053293	0.281	0.118	Biological Process	GO:0000162	tryptophan biosynthetic process	0.053293	0.604794	0	0	2	17
GO:0009740 gibberellic acid mediated signaling pathway	2	0.053293	0.281	0.118	Biological Process	GO:0009740	gibberellic acid mediated signaling pathway	0.053293	0.604794	0	0	2	17
GO:0010476 gibberellin mediated signaling pathway	2	0.053293	0.281	0.118	Biological Process	GO:0010476	gibberellin mediated signaling pathway	0.053293	0.604794	0	0	2	17
GO:0046219 indolalkylamine biosynthetic process	2	0.053293	0.281	0.118	Biological Process	GO:0046219	indolalkylamine biosynthetic process	0.053293	0.604794	0	0	2	17
GO:0071370 cellular response to gibberellin stimulus	2	0.053293	0.281	0.118	Biological Process	GO:0071370	cellular response to gibberellin stimulus	0.053293	0.604794	0	0	2	17
GO:0006221 pyrimidine nucleotide biosynthetic process	4	0.0557062	0.562	0.062	Biological Process	GO:0006221	pyrimidine nucleotide biosynthetic process	0.0557062	0.604973	0	0	4	65
GO:0007005 mitochondrion organization	6	0.0558102	0.843	0.049	Biological Process	GO:0007005	mitochondrion organization	0.0558102	0.604973	0	0	6	123
GO:0010015 root morphogenesis	6	0.0558102	0.843	0.049	Biological Process	GO:0010015	root morphogenesis	0.0558102	0.604973	0	0	6	123
GO:0072528 pyrimidine-containing compound biosynthetic process	5	0.0575712	0.702	0.053	Biological Process	GO:0072528	pyrimidine-containing compound biosynthetic process	0.0575712	0.604973	0	0	5	94
GO:0071804 cellular potassium ion transport	6	0.0576065	0.843	0.048	Biological Process	GO:0071804	cellular potassium ion transport	0.0576065	0.604973	0	0	6	124
GO:0071805 potassium ion transmembrane transport	6	0.0576065	0.843	0.048	Biological Process	GO:0071805	potassium ion transmembrane transport	0.0576065	0.604973	0	0	6	124
GO:0000302 response to reactive oxygen species	4	0.058309	0.562	0.061	Biological Process	GO:0000302	response to reactive oxygen species	0.058309	0.604973	0	0	4	66
GO:0006400 tRNA modification	5	0.0597177	0.702	0.053	Biological Process	GO:0006400	tRNA modification	0.0597177	0.604973	0	0	5	95
GO:0006220 pyrimidine nucleotide metabolic process	4	0.0609757	0.562	0.06	Biological Process	GO:0006220	pyrimidine nucleotide metabolic process	0.0609757	0.604973	0	0	4	67
GO:0034470 ncRNA processing	11	0.0612896	1.545	0.038	Biological Process	GO:0034470	ncRNA processing	0.0612896	0.604973	0	0	11	292
GO:0071214 cellular response to abiotic stimulus	5	0.0619092	0.702	0.052	Biological Process	GO:0071214	cellular response to abiotic stimulus	0.0619092	0.604973	0	0	5	96
GO:1901701 cellular response to oxygen-containing compound	11	0.0624778	1.545	0.038	Biological Process	GO:1901701	cellular response to oxygen-containing compound	0.0624778	0.604973	0	0	11	293
GO:0055114 oxidation-reduction process	106	0.0632863	14.888	0.026	Biological Process	GO:0055114	oxidation-reduction process	0.0632863	0.604973	0	0	106	4155
GO:0000913 preprophase band assembly	1	0.0648558	0.14	0.333	Biological Process	GO:0000913	preprophase band assembly	0.0648558	0.604973	0	0	1	3
GO:0007105 cytokinesis, site selection	1	0.0648558	0.14	0.333	Biological Process	GO:0007105	cytokinesis, site selection	0.0648558	0.604973	0	0	1	3
GO:0008614 pyridoxine metabolic process	1	0.0648558	0.14	0.333	Biological Process	GO:0008614	pyridoxine metabolic process	0.0648558	0.604973	0	0	1	3
GO:0043068 positive regulation of programmed cell death	1	0.0648558	0.14	0.333	Biological Process	GO:0043068	positive regulation of programmed cell death	0.0648558	0.604973	0	0	1	3
GO:1902408 mitotic cytokinesis, site selection	1	0.0648558	0.14	0.333	Biological Process	GO:1902408	mitotic cytokinesis, site selection	0.0648558	0.604973	0	0	1	3
GO:0006207 'de novo' pyrimidine nucleobase biosynthetic process	2	0.0651098	0.281	0.105	Biological Process	GO:0006207	'de novo' pyrimidine nucleobase biosynthetic process	0.0651098	0.604973	0	0	2	19
GO:0042435 indole-containing compound biosynthetic process	2	0.0651098	0.281	0.105	Biological Process	GO:0042435	indole-containing compound biosynthetic process	0.0651098	0.604973	0	0	2	19
GO:0042822 pyridoxal phosphate metabolic process	2	0.0651098	0.281	0.105	Biological Process	GO:0042822	pyridoxal phosphate metabolic process	0.0651098	0.604973	0	0	2	19
GO:0042823 pyridoxal phosphate biosynthetic process	2	0.0651098	0.281	0.105	Biological Process	GO:0042823	pyridoxal phosphate biosynthetic process	0.0651098	0.604973	0	0	2	19
GO:0043044 ATP-dependent chromatin remodeling	2	0.0651098	0.281	0.105	Biological Process	GO:0043044	ATP-dependent chromatin remodeling	0.0651098	0.604973	0	0	2	19
GO:0046184 aldehyde biosynthetic process	2	0.0651098	0.281	0.105	Biological Process	GO:0046184	aldehyde biosynthetic process	0.0651098	0.604973	0	0	2	19
GO:0098586 cellular response to virus	2	0.0651098	0.281	0.105	Biological Process	GO:0098586	cellular response to virus	0.0651098	0.604973	0	0	2	19
GO:0009742 brassinosteroid mediated signaling pathway	3	0.0654244	0.421	0.071	Biological Process	GO:0009742	brassinosteroid mediated signaling pathway	0.0654244	0.604973	0	0	3	42
GO:0043401 steroid hormone mediated signaling pathway	3	0.0654244	0.421	0.071	Biological Process	GO:0043401	steroid hormone mediated signaling pathway	0.0654244	0.604973	0	0	3	42
GO:0048545 response to steroid hormone	3	0.0654244	0.421	0.071	Biological Process	GO:0048545	response to steroid hormone	0.0654244	0.604973	0	0	3	42
GO:0071367 cellular response to brassinosteroid stimulus	3	0.0654244	0.421	0.071	Biological Process	GO:0071367	cellular response to brassinosteroid stimulus	0.0654244	0.604973	0	0	3	42
GO:0071383 cellular response to steroid hormone stimulus	3	0.0654244	0.421	0.071	Biological Process	GO:0071383	cellular response to steroid hormone stimulus	0.0654244	0.604973	0	0	3	42
GO:0098655 cation transmembrane transport	21	0.068352	2.949	0.031	Biological Process	GO:0098655	cation transmembrane transport	0.068352	0.618935	0	0	21	667
GO:0031047 gene silencing by RNA	5	0.0711237	0.702	0.05	Biological Process	GO:0031047	gene silencing by RNA	0.0711237	0.618935	0	0	5	100
GO:0009095 aromatic amino acid family biosynthetic process, prephenate pathway	2	0.0713152	0.281	0.1	Biological Process	GO:0009095	aromatic amino acid family biosynthetic process, prephenate pathway	0.0713152	0.618935	0	0	2	20
GO:0009785 blue light signaling pathway	2	0.0713152	0.281	0.1	Biological Process	GO:0009785	blue light signaling pathway	0.0713152	0.618935	0	0	2	20
GO:0016556 mRNA modification	2	0.0713152	0.281	0.1	Biological Process	GO:0016556	mRNA modification	0.0713152	0.618935	0	0	2	20
GO:0030522 intracellular receptor signaling pathway	2	0.0713152	0.281	0.1	Biological Process	GO:0030522	intracellular receptor signaling pathway	0.0713152	0.618935	0	0	2	20
GO:0071483 cellular response to blue light	2	0.0713152	0.281	0.1	Biological Process	GO:0071483	cellular response to blue light	0.0713152	0.618935	0	0	2	20
GO:0009968 negative regulation of signal transduction	4	0.0722732	0.562	0.056	Biological Process	GO:0009968	negative regulation of signal transduction	0.0722732	0.618935	0	0	4	71
GO:0010648 negative regulation of cell communication	4	0.0722732	0.562	0.056	Biological Process	GO:0010648	negative regulation of cell communication	0.0722732	0.618935	0	0	4	71
GO:0023057 negative regulation of signaling	4	0.0722732	0.562	0.056	Biological Process	GO:0023057	negative regulation of signaling	0.0722732	0.618935	0	0	4	71
GO:0072525 pyridine-containing compound biosynthetic process	3	0.0731198	0.421	0.068	Biological Process	GO:0072525	pyridine-containing compound biosynthetic process	0.0731198	0.618935	0	0	3	44
GO:0008216 spermidine metabolic process	2	0.0777031	0.281	0.095	Biological Process	GO:0008216	spermidine metabolic process	0.0777031	0.618935	0	0	2	21
GO:0008295 spermidine biosynthetic process	2	0.0777031	0.281	0.095	Biological Process	GO:0008295	spermidine biosynthetic process	0.0777031	0.618935	0	0	2	21
GO:0009958 positive gravitropism	2	0.0777031	0.281	0.095	Biological Process	GO:0009958	positive gravitropism	0.0777031	0.618935	0	0	2	21
GO:0048571 long-day photoperiodism	2	0.0777031	0.281	0.095	Biological Process	GO:0048571	long-day photoperiodism	0.0777031	0.618935	0	0	2	21
GO:0051701 interaction with host	2	0.0777031	0.281	0.095	Biological Process	GO:0051701	interaction with host	0.0777031	0.618935	0	0	2	21
GO:0006555 methionine metabolic process	3	0.0811975	0.421	0.065	Biological Process	GO:0006555	methionine metabolic process	0.0811975	0.618935	0	0	3	46
GO:1901698 response to nitrogen compound	4	0.081395	0.562	0.054	Biological Process	GO:1901698	response to nitrogen compound	0.081395	0.618935	0	0	4	74
GO:0009880 embryonic pattern specification	2	0.0842625	0.281	0.091	Biological Process	GO:0009880	embryonic pattern specification	0.0842625	0.618935	0	0	2	22
GO:0000395 mRNA 5'-splice site recognition	1	0.0855271	0.14	0.25	Biological Process	GO:0000395	mRNA 5'-splice site recognition	0.0855271	0.618935	0	0	1	4
GO:0006429 leucyl-tRNA aminoacylation	1	0.0855271	0.14	0.25	Biological Process	GO:0006429	leucyl-tRNA aminoacylation	0.0855271	0.618935	0	0	1	4
GO:0006431 methionyl-tRNA aminoacylation	1	0.0855271	0.14	0.25	Biological Process	GO:0006431	methionyl-tRNA aminoacylation	0.0855271	0.618935	0	0	1	4
GO:0009229 thiamine diphosphate biosynthetic process	1	0.0855271	0.14	0.25	Biological Process	GO:0009229	thiamine diphosphate biosynthetic process	0.0855271	0.618935	0	0	1	4
GO:0009443 pyridoxal 5'-phosphate salvage	1	0.0855271	0.14	0.25	Biological Process	GO:0009443	pyridoxal 5'-phosphate salvage	0.0855271	0.618935	0	0	1	4
GO:0009939 positive regulation of gibberellic acid mediated signaling pathway	1	0.0855271	0.14	0.25	Biological Process	GO:0009939	positive regulation of gibberellic acid mediated signaling pathway	0.0855271	0.618935	0	0	1	4
GO:0010599 production of lsiRNA involved in RNA interference	1	0.0855271	0.14	0.25	Biological Process	GO:0010599	production of lsiRNA involved in RNA interference	0.0855271	0.618935	0	0	1	4
GO:0015871 choline transport	1	0.0855271	0.14	0.25	Biological Process	GO:0015871	choline transport	0.0855271	0.618935	0	0	1	4
GO:0017007 protein-bilin linkage	1	0.0855271	0.14	0.25	Biological Process	GO:0017007	protein-bilin linkage	0.0855271	0.618935	0	0	1	4
GO:0017009 protein-phycocyanobilin linkage	1	0.0855271	0.14	0.25	Biological Process	GO:0017009	protein-phycocyanobilin linkage	0.0855271	0.618935	0	0	1	4
GO:0019419 sulfate reduction	1	0.0855271	0.14	0.25	Biological Process	GO:0019419	sulfate reduction	0.0855271	0.618935	0	0	1	4
GO:0019627 urea metabolic process	1	0.0855271	0.14	0.25	Biological Process	GO:0019627	urea metabolic process	0.0855271	0.618935	0	0	1	4
GO:0035998 7,8-dihydroneopterin 3'-triphosphate biosynthetic process	1	0.0855271	0.14	0.25	Biological Process	GO:0035998	7,8-dihydroneopterin 3'-triphosphate biosynthetic process	0.0855271	0.618935	0	0	1	4
GO:0042357 thiamine diphosphate metabolic process	1	0.0855271	0.14	0.25	Biological Process	GO:0042357	thiamine diphosphate metabolic process	0.0855271	0.618935	0	0	1	4
GO:0043419 urea catabolic process	1	0.0855271	0.14	0.25	Biological Process	GO:0043419	urea catabolic process	0.0855271	0.618935	0	0	1	4
GO:0043618 regulation of transcription from RNA polymerase II promoter in response to stress	1	0.0855271	0.14	0.25	Biological Process	GO:0043618	regulation of transcription from RNA polymerase II promoter in response to stress	0.0855271	0.618935	0	0	1	4
GO:0045039 protein import into mitochondrial inner membrane	1	0.0855271	0.14	0.25	Biological Process	GO:0045039	protein import into mitochondrial inner membrane	0.0855271	0.618935	0	0	1	4
GO:0046741 transport of virus in host, tissue to tissue	1	0.0855271	0.14	0.25	Biological Process	GO:0046741	transport of virus in host, tissue to tissue	0.0855271	0.618935	0	0	1	4
GO:0048579 negative regulation of long-day photoperiodism, flowering	1	0.0855271	0.14	0.25	Biological Process	GO:0048579	negative regulation of long-day photoperiodism, flowering	0.0855271	0.618935	0	0	1	4
GO:0050994 regulation of lipid catabolic process	1	0.0855271	0.14	0.25	Biological Process	GO:0050994	regulation of lipid catabolic process	0.0855271	0.618935	0	0	1	4
GO:0051066 dihydrobiopterin metabolic process	1	0.0855271	0.14	0.25	Biological Process	GO:0051066	dihydrobiopterin metabolic process	0.0855271	0.618935	0	0	1	4
GO:0055078 sodium ion homeostasis	1	0.0855271	0.14	0.25	Biological Process	GO:0055078	sodium ion homeostasis	0.0855271	0.618935	0	0	1	4
GO:0060145 viral gene silencing in virus induced gene silencing	1	0.0855271	0.14	0.25	Biological Process	GO:0060145	viral gene silencing in virus induced gene silencing	0.0855271	0.618935	0	0	1	4
GO:0061392 regulation of transcription from RNA polymerase II promoter in response to osmotic stress	1	0.0855271	0.14	0.25	Biological Process	GO:0061392	regulation of transcription from RNA polymerase II promoter in response to osmotic stress	0.0855271	0.618935	0	0	1	4
GO:0061416 regulation of transcription from RNA polymerase II promoter in response to salt stress	1	0.0855271	0.14	0.25	Biological Process	GO:0061416	regulation of transcription from RNA polymerase II promoter in response to salt stress	0.0855271	0.618935	0	0	1	4
GO:0090603 sieve element differentiation	1	0.0855271	0.14	0.25	Biological Process	GO:0090603	sieve element differentiation	0.0855271	0.618935	0	0	1	4
GO:0000959 mitochondrial RNA metabolic process	2	0.0909827	0.281	0.087	Biological Process	GO:0000959	mitochondrial RNA metabolic process	0.0909827	0.62217	0	0	2	23
GO:0019856 pyrimidine nucleobase biosynthetic process	2	0.0909827	0.281	0.087	Biological Process	GO:0019856	pyrimidine nucleobase biosynthetic process	0.0909827	0.62217	0	0	2	23
GO:0032957 inositol trisphosphate metabolic process	2	0.0909827	0.281	0.087	Biological Process	GO:0032957	inositol trisphosphate metabolic process	0.0909827	0.62217	0	0	2	23
GO:0048878 chemical homeostasis	8	0.0918142	1.124	0.038	Biological Process	GO:0048878	chemical homeostasis	0.0918142	0.62217	0	0	8	208
GO:0008033 tRNA processing	7	0.0923647	0.983	0.04	Biological Process	GO:0008033	tRNA processing	0.0923647	0.62217	0	0	7	174
GO:0097305 response to alcohol	12	0.0946205	1.685	0.034	Biological Process	GO:0097305	response to alcohol	0.0946205	0.62217	0	0	12	353
GO:0007166 cell surface receptor signaling pathway	3	0.0984348	0.421	0.06	Biological Process	GO:0007166	cell surface receptor signaling pathway	0.0984348	0.62217	0	0	3	50
GO:1901564 organonitrogen compound metabolic process	87	0.102087	12.219	0.025	Biological Process	GO:1901564	organonitrogen compound metabolic process	0.102087	0.62217	0	0	87	3442
GO:0006635 fatty acid beta-oxidation	3	0.102957	0.421	0.059	Biological Process	GO:0006635	fatty acid beta-oxidation	0.102957	0.62217	0	0	3	51
GO:0006575 cellular modified amino acid metabolic process	6	0.103201	0.843	0.041	Biological Process	GO:0006575	cellular modified amino acid metabolic process	0.103201	0.62217	0	0	6	145
GO:0009739 response to gibberellin	2	0.104865	0.281	0.08	Biological Process	GO:0009739	response to gibberellin	0.104865	0.62217	0	0	2	25
GO:0043173 nucleotide salvage	2	0.104865	0.281	0.08	Biological Process	GO:0043173	nucleotide salvage	0.104865	0.62217	0	0	2	25
GO:0071470 cellular response to osmotic stress	2	0.104865	0.281	0.08	Biological Process	GO:0071470	cellular response to osmotic stress	0.104865	0.62217	0	0	2	25
GO:0000963 mitochondrial RNA processing	1	0.105742	0.14	0.2	Biological Process	GO:0000963	mitochondrial RNA processing	0.105742	0.62217	0	0	1	5
GO:0006312 mitotic recombination	1	0.105742	0.14	0.2	Biological Process	GO:0006312	mitotic recombination	0.105742	0.62217	0	0	1	5
GO:0010086 embryonic root morphogenesis	1	0.105742	0.14	0.2	Biological Process	GO:0010086	embryonic root morphogenesis	0.105742	0.62217	0	0	1	5
GO:0018196 peptidyl-asparagine modification	1	0.105742	0.14	0.2	Biological Process	GO:0018196	peptidyl-asparagine modification	0.105742	0.62217	0	0	1	5
GO:0018279 protein N-linked glycosylation via asparagine	1	0.105742	0.14	0.2	Biological Process	GO:0018279	protein N-linked glycosylation via asparagine	0.105742	0.62217	0	0	1	5
GO:0019217 regulation of fatty acid metabolic process	1	0.105742	0.14	0.2	Biological Process	GO:0019217	regulation of fatty acid metabolic process	0.105742	0.62217	0	0	1	5
GO:0043687 post-translational protein modification	1	0.105742	0.14	0.2	Biological Process	GO:0043687	post-translational protein modification	0.105742	0.62217	0	0	1	5
GO:0051176 positive regulation of sulfur metabolic process	1	0.105742	0.14	0.2	Biological Process	GO:0051176	positive regulation of sulfur metabolic process	0.105742	0.62217	0	0	1	5
GO:1900407 regulation of cellular response to oxidative stress	1	0.105742	0.14	0.2	Biological Process	GO:1900407	regulation of cellular response to oxidative stress	0.105742	0.62217	0	0	1	5
GO:1900409 positive regulation of cellular response to oxidative stress	1	0.105742	0.14	0.2	Biological Process	GO:1900409	positive regulation of cellular response to oxidative stress	0.105742	0.62217	0	0	1	5
GO:1901031 regulation of response to reactive oxygen species	1	0.105742	0.14	0.2	Biological Process	GO:1901031	regulation of response to reactive oxygen species	0.105742	0.62217	0	0	1	5
GO:1901033 positive regulation of response to reactive oxygen species	1	0.105742	0.14	0.2	Biological Process	GO:1901033	positive regulation of response to reactive oxygen species	0.105742	0.62217	0	0	1	5
GO:1901668 regulation of superoxide dismutase activity	1	0.105742	0.14	0.2	Biological Process	GO:1901668	regulation of superoxide dismutase activity	0.105742	0.62217	0	0	1	5
GO:1901671 positive regulation of superoxide dismutase activity	1	0.105742	0.14	0.2	Biological Process	GO:1901671	positive regulation of superoxide dismutase activity	0.105742	0.62217	0	0	1	5
GO:1902882 regulation of response to oxidative stress	1	0.105742	0.14	0.2	Biological Process	GO:1902882	regulation of response to oxidative stress	0.105742	0.62217	0	0	1	5
GO:1902884 positive regulation of response to oxidative stress	1	0.105742	0.14	0.2	Biological Process	GO:1902884	positive regulation of response to oxidative stress	0.105742	0.62217	0	0	1	5
GO:1904833 positive regulation of removal of superoxide radicals	1	0.105742	0.14	0.2	Biological Process	GO:1904833	positive regulation of removal of superoxide radicals	0.105742	0.62217	0	0	1	5
GO:2000121 regulation of removal of superoxide radicals	1	0.105742	0.14	0.2	Biological Process	GO:2000121	regulation of removal of superoxide radicals	0.105742	0.62217	0	0	1	5
GO:2000123 positive regulation of stomatal complex development	1	0.105742	0.14	0.2	Biological Process	GO:2000123	positive regulation of stomatal complex development	0.105742	0.62217	0	0	1	5
GO:2000379 positive regulation of reactive oxygen species metabolic process	1	0.105742	0.14	0.2	Biological Process	GO:2000379	positive regulation of reactive oxygen species metabolic process	0.105742	0.62217	0	0	1	5
GO:0009072 aromatic amino acid family metabolic process	5	0.108866	0.702	0.044	Biological Process	GO:0009072	aromatic amino acid family metabolic process	0.108866	0.62217	0	0	5	114
GO:0009628 response to abiotic stimulus	23	0.10918	3.23	0.029	Biological Process	GO:0009628	response to abiotic stimulus	0.10918	0.62217	0	0	23	788
GO:0010467 gene expression	154	0.109657	21.629	0.024	Biological Process	GO:0010467	gene expression	0.109657	0.62217	0	0	154	6359
GO:0000271 polysaccharide biosynthetic process	11	0.110234	1.545	0.034	Biological Process	GO:0000271	polysaccharide biosynthetic process	0.110234	0.62217	0	0	11	326
GO:0030244 cellulose biosynthetic process	5	0.111875	0.702	0.043	Biological Process	GO:0030244	cellulose biosynthetic process	0.111875	0.62217	0	0	5	115
GO:0009066 aspartate family amino acid metabolic process	4	0.111913	0.562	0.048	Biological Process	GO:0009066	aspartate family amino acid metabolic process	0.111913	0.62217	0	0	4	83
GO:0016246 RNA interference	2	0.112007	0.281	0.077	Biological Process	GO:0016246	RNA interference	0.112007	0.62217	0	0	2	26
GO:0030422 production of siRNA involved in RNA interference	2	0.112007	0.281	0.077	Biological Process	GO:0030422	production of siRNA involved in RNA interference	0.112007	0.62217	0	0	2	26
GO:0009062 fatty acid catabolic process	3	0.112242	0.421	0.057	Biological Process	GO:0009062	fatty acid catabolic process	0.112242	0.62217	0	0	3	53
GO:0007018 microtubule-based movement	7	0.114828	0.983	0.038	Biological Process	GO:0007018	microtubule-based movement	0.114828	0.62217	0	0	7	184
GO:0048585 negative regulation of response to stimulus	5	0.114924	0.702	0.043	Biological Process	GO:0048585	negative regulation of response to stimulus	0.114924	0.62217	0	0	5	116
GO:0033993 response to lipid	12	0.116478	1.685	0.033	Biological Process	GO:0033993	response to lipid	0.116478	0.62217	0	0	12	367
GO:0009630 gravitropism	3	0.117	0.421	0.056	Biological Process	GO:0009630	gravitropism	0.117	0.62217	0	0	3	54
GO:0044403 symbiosis, encompassing mutualism through parasitism	2	0.119271	0.281	0.074	Biological Process	GO:0044403	symbiosis, encompassing mutualism through parasitism	0.119271	0.62217	0	0	2	27
GO:0044419 interspecies interaction between organisms	2	0.119271	0.281	0.074	Biological Process	GO:0044419	interspecies interaction between organisms	0.119271	0.62217	0	0	2	27
GO:0006928 movement of cell or subcellular component	7	0.119636	0.983	0.038	Biological Process	GO:0006928	movement of cell or subcellular component	0.119636	0.62217	0	0	7	186
GO:1901605 alpha-amino acid metabolic process	15	0.122225	2.107	0.031	Biological Process	GO:1901605	alpha-amino acid metabolic process	0.122225	0.62217	0	0	15	485
GO:0006073 cellular glucan metabolic process	12	0.123215	1.685	0.032	Biological Process	GO:0006073	cellular glucan metabolic process	0.123215	0.62217	0	0	12	371
GO:0043038 amino acid activation	6	0.124394	0.843	0.039	Biological Process	GO:0043038	amino acid activation	0.124394	0.62217	0	0	6	153
GO:0043039 tRNA aminoacylation	6	0.124394	0.843	0.039	Biological Process	GO:0043039	tRNA aminoacylation	0.124394	0.62217	0	0	6	153
GO:0006269 DNA replication, synthesis of RNA primer	1	0.125511	0.14	0.167	Biological Process	GO:0006269	DNA replication, synthesis of RNA primer	0.125511	0.62217	0	0	1	6
GO:0006734 NADH metabolic process	1	0.125511	0.14	0.167	Biological Process	GO:0006734	NADH metabolic process	0.125511	0.62217	0	0	1	6
GO:0006874 cellular calcium ion homeostasis	1	0.125511	0.14	0.167	Biological Process	GO:0006874	cellular calcium ion homeostasis	0.125511	0.62217	0	0	1	6
GO:0006903 vesicle targeting	1	0.125511	0.14	0.167	Biological Process	GO:0006903	vesicle targeting	0.125511	0.62217	0	0	1	6
GO:0007007 inner mitochondrial membrane organization	1	0.125511	0.14	0.167	Biological Process	GO:0007007	inner mitochondrial membrane organization	0.125511	0.62217	0	0	1	6
GO:0009088 threonine biosynthetic process	1	0.125511	0.14	0.167	Biological Process	GO:0009088	threonine biosynthetic process	0.125511	0.62217	0	0	1	6
GO:0010268 brassinosteroid homeostasis	1	0.125511	0.14	0.167	Biological Process	GO:0010268	brassinosteroid homeostasis	0.125511	0.62217	0	0	1	6
GO:0010483 pollen tube reception	1	0.125511	0.14	0.167	Biological Process	GO:0010483	pollen tube reception	0.125511	0.62217	0	0	1	6
GO:0015729 oxaloacetate transport	1	0.125511	0.14	0.167	Biological Process	GO:0015729	oxaloacetate transport	0.125511	0.62217	0	0	1	6
GO:0015813 L-glutamate transport	1	0.125511	0.14	0.167	Biological Process	GO:0015813	L-glutamate transport	0.125511	0.62217	0	0	1	6
GO:0015939 pantothenate metabolic process	1	0.125511	0.14	0.167	Biological Process	GO:0015939	pantothenate metabolic process	0.125511	0.62217	0	0	1	6
GO:0015940 pantothenate biosynthetic process	1	0.125511	0.14	0.167	Biological Process	GO:0015940	pantothenate biosynthetic process	0.125511	0.62217	0	0	1	6
GO:0030308 negative regulation of cell growth	1	0.125511	0.14	0.167	Biological Process	GO:0030308	negative regulation of cell growth	0.125511	0.62217	0	0	1	6
GO:0032261 purine nucleotide salvage	1	0.125511	0.14	0.167	Biological Process	GO:0032261	purine nucleotide salvage	0.125511	0.62217	0	0	1	6
GO:0032264 IMP salvage	1	0.125511	0.14	0.167	Biological Process	GO:0032264	IMP salvage	0.125511	0.62217	0	0	1	6
GO:0033169 histone H3-K9 demethylation	1	0.125511	0.14	0.167	Biological Process	GO:0033169	histone H3-K9 demethylation	0.125511	0.62217	0	0	1	6
GO:0043620 regulation of DNA-templated transcription in response to stress	1	0.125511	0.14	0.167	Biological Process	GO:0043620	regulation of DNA-templated transcription in response to stress	0.125511	0.62217	0	0	1	6
GO:0044000 movement in host	1	0.125511	0.14	0.167	Biological Process	GO:0044000	movement in host	0.125511	0.62217	0	0	1	6
GO:0044766 multi-organism transport	1	0.125511	0.14	0.167	Biological Process	GO:0044766	multi-organism transport	0.125511	0.62217	0	0	1	6
GO:0046739 transport of virus in multicellular host	1	0.125511	0.14	0.167	Biological Process	GO:0046739	transport of virus in multicellular host	0.125511	0.62217	0	0	1	6
GO:0046794 transport of virus	1	0.125511	0.14	0.167	Biological Process	GO:0046794	transport of virus	0.125511	0.62217	0	0	1	6
GO:0048199 vesicle targeting, to, from or within Golgi	1	0.125511	0.14	0.167	Biological Process	GO:0048199	vesicle targeting, to, from or within Golgi	0.125511	0.62217	0	0	1	6
GO:0048207 vesicle targeting, rough ER to cis-Golgi	1	0.125511	0.14	0.167	Biological Process	GO:0048207	vesicle targeting, rough ER to cis-Golgi	0.125511	0.62217	0	0	1	6
GO:0048208 COPII vesicle coating	1	0.125511	0.14	0.167	Biological Process	GO:0048208	COPII vesicle coating	0.125511	0.62217	0	0	1	6
GO:0051382 kinetochore assembly	1	0.125511	0.14	0.167	Biological Process	GO:0051382	kinetochore assembly	0.125511	0.62217	0	0	1	6
GO:0051383 kinetochore organization	1	0.125511	0.14	0.167	Biological Process	GO:0051383	kinetochore organization	0.125511	0.62217	0	0	1	6
GO:0051648 vesicle localization	1	0.125511	0.14	0.167	Biological Process	GO:0051648	vesicle localization	0.125511	0.62217	0	0	1	6
GO:0051650 establishment of vesicle localization	1	0.125511	0.14	0.167	Biological Process	GO:0051650	establishment of vesicle localization	0.125511	0.62217	0	0	1	6
GO:0051703 intraspecies interaction between organisms	1	0.125511	0.14	0.167	Biological Process	GO:0051703	intraspecies interaction between organisms	0.125511	0.62217	0	0	1	6
GO:0051814 movement in other organism involved in symbiotic interaction	1	0.125511	0.14	0.167	Biological Process	GO:0051814	movement in other organism involved in symbiotic interaction	0.125511	0.62217	0	0	1	6
GO:0052126 movement in host environment	1	0.125511	0.14	0.167	Biological Process	GO:0052126	movement in host environment	0.125511	0.62217	0	0	1	6
GO:0052192 movement in environment of other organism involved in symbiotic interaction	1	0.125511	0.14	0.167	Biological Process	GO:0052192	movement in environment of other organism involved in symbiotic interaction	0.125511	0.62217	0	0	1	6
GO:0055074 calcium ion homeostasis	1	0.125511	0.14	0.167	Biological Process	GO:0055074	calcium ion homeostasis	0.125511	0.62217	0	0	1	6
GO:0055122 response to very low light intensity stimulus	1	0.125511	0.14	0.167	Biological Process	GO:0055122	response to very low light intensity stimulus	0.125511	0.62217	0	0	1	6
GO:0070681 glutaminyl-tRNAGln biosynthesis via transamidation	1	0.125511	0.14	0.167	Biological Process	GO:0070681	glutaminyl-tRNAGln biosynthesis via transamidation	0.125511	0.62217	0	0	1	6
GO:0072503 cellular divalent inorganic cation homeostasis	1	0.125511	0.14	0.167	Biological Process	GO:0072503	cellular divalent inorganic cation homeostasis	0.125511	0.62217	0	0	1	6
GO:0089711 L-glutamate transmembrane transport	1	0.125511	0.14	0.167	Biological Process	GO:0089711	L-glutamate transmembrane transport	0.125511	0.62217	0	0	1	6
GO:0090114 COPII-coated vesicle budding	1	0.125511	0.14	0.167	Biological Process	GO:0090114	COPII-coated vesicle budding	0.125511	0.62217	0	0	1	6
GO:1902356 oxaloacetate(2-) transmembrane transport	1	0.125511	0.14	0.167	Biological Process	GO:1902356	oxaloacetate(2-) transmembrane transport	0.125511	0.62217	0	0	1	6
GO:1902579 multi-organism localization	1	0.125511	0.14	0.167	Biological Process	GO:1902579	multi-organism localization	0.125511	0.62217	0	0	1	6
GO:0006558 L-phenylalanine metabolic process	2	0.126648	0.281	0.071	Biological Process	GO:0006558	L-phenylalanine metabolic process	0.126648	0.62217	0	0	2	28
GO:1902221 erythrose 4-phosphate/phosphoenolpyruvate family amino acid metabolic process	2	0.126648	0.281	0.071	Biological Process	GO:1902221	erythrose 4-phosphate/phosphoenolpyruvate family amino acid metabolic process	0.126648	0.62217	0	0	2	28
GO:0044042 glucan metabolic process	12	0.126665	1.685	0.032	Biological Process	GO:0044042	glucan metabolic process	0.126665	0.62217	0	0	12	373
GO:0019395 fatty acid oxidation	3	0.126736	0.421	0.054	Biological Process	GO:0019395	fatty acid oxidation	0.126736	0.62217	0	0	3	56
GO:0043094 cellular metabolic compound salvage	4	0.126887	0.562	0.046	Biological Process	GO:0043094	cellular metabolic compound salvage	0.126887	0.62217	0	0	4	87
GO:0008219 cell death	5	0.127508	0.702	0.042	Biological Process	GO:0008219	cell death	0.127508	0.62217	0	0	5	120
GO:0016265 death	5	0.127508	0.702	0.042	Biological Process	GO:0016265	death	0.127508	0.62217	0	0	5	120
GO:0043207 response to external biotic stimulus	11	0.131713	1.545	0.033	Biological Process	GO:0043207	response to external biotic stimulus	0.131713	0.635689	0	0	11	338
GO:0051707 response to other organism	11	0.131713	1.545	0.033	Biological Process	GO:0051707	response to other organism	0.131713	0.635689	0	0	11	338
GO:1902600 hydrogen ion transmembrane transport	11	0.133599	1.545	0.032	Biological Process	GO:1902600	hydrogen ion transmembrane transport	0.133599	0.635689	0	0	11	339
GO:0010228 vegetative to reproductive phase transition of meristem	5	0.134026	0.702	0.041	Biological Process	GO:0010228	vegetative to reproductive phase transition of meristem	0.134026	0.635689	0	0	5	122
GO:0005978 glycogen biosynthetic process	2	0.13413	0.281	0.069	Biological Process	GO:0005978	glycogen biosynthetic process	0.13413	0.635689	0	0	2	29
GO:0006596 polyamine biosynthetic process	2	0.13413	0.281	0.069	Biological Process	GO:0006596	polyamine biosynthetic process	0.13413	0.635689	0	0	2	29
GO:0009396 folic acid-containing compound biosynthetic process	2	0.13413	0.281	0.069	Biological Process	GO:0009396	folic acid-containing compound biosynthetic process	0.13413	0.635689	0	0	2	29
GO:0043647 inositol phosphate metabolic process	2	0.13413	0.281	0.069	Biological Process	GO:0043647	inositol phosphate metabolic process	0.13413	0.635689	0	0	2	29
GO:0045489 pectin biosynthetic process	3	0.13675	0.421	0.052	Biological Process	GO:0045489	pectin biosynthetic process	0.13675	0.635689	0	0	3	58
GO:0016311 dephosphorylation	22	0.136877	3.09	0.028	Biological Process	GO:0016311	dephosphorylation	0.136877	0.635689	0	0	22	772
GO:0034641 cellular nitrogen compound metabolic process	201	0.137357	28.23	0.024	Biological Process	GO:0034641	cellular nitrogen compound metabolic process	0.137357	0.635689	0	0	201	8496
GO:0048584 positive regulation of response to stimulus	5	0.140691	0.702	0.04	Biological Process	GO:0048584	positive regulation of response to stimulus	0.140691	0.635689	0	0	5	124
GO:0010014 meristem initiation	2	0.141708	0.281	0.067	Biological Process	GO:0010014	meristem initiation	0.141708	0.635689	0	0	2	30
GO:0005982 starch metabolic process	3	0.141856	0.421	0.051	Biological Process	GO:0005982	starch metabolic process	0.141856	0.635689	0	0	3	59
GO:0009629 response to gravity	3	0.141856	0.421	0.051	Biological Process	GO:0009629	response to gravity	0.141856	0.635689	0	0	3	59
GO:0034440 lipid oxidation	3	0.141856	0.421	0.051	Biological Process	GO:0034440	lipid oxidation	0.141856	0.635689	0	0	3	59
GO:0042398 cellular modified amino acid biosynthetic process	3	0.141856	0.421	0.051	Biological Process	GO:0042398	cellular modified amino acid biosynthetic process	0.141856	0.635689	0	0	3	59
GO:0007017 microtubule-based process	14	0.142347	1.966	0.031	Biological Process	GO:0007017	microtubule-based process	0.142347	0.635689	0	0	14	459
GO:0015988 energy coupled proton transmembrane transport, against electrochemical gradient	4	0.142649	0.562	0.044	Biological Process	GO:0015988	energy coupled proton transmembrane transport, against electrochemical gradient	0.142649	0.635689	0	0	4	91
GO:0015991 ATP hydrolysis coupled proton transport	4	0.142649	0.562	0.044	Biological Process	GO:0015991	ATP hydrolysis coupled proton transport	0.142649	0.635689	0	0	4	91
GO:0090662 ATP hydrolysis coupled transmembrane transport	4	0.142649	0.562	0.044	Biological Process	GO:0090662	ATP hydrolysis coupled transmembrane transport	0.142649	0.635689	0	0	4	91
GO:0000462 maturation of SSU-rRNA from tricistronic rRNA transcript (SSU-rRNA, 5.8S rRNA, LSU-rRNA)	1	0.144843	0.14	0.143	Biological Process	GO:0000462	maturation of SSU-rRNA from tricistronic rRNA transcript (SSU-rRNA, 5.8S rRNA, LSU-rRNA)	0.144843	0.635689	0	0	1	7
GO:0006208 pyrimidine nucleobase catabolic process	1	0.144843	0.14	0.143	Biological Process	GO:0006208	pyrimidine nucleobase catabolic process	0.144843	0.635689	0	0	1	7
GO:0006212 uracil catabolic process	1	0.144843	0.14	0.143	Biological Process	GO:0006212	uracil catabolic process	0.144843	0.635689	0	0	1	7
GO:0006384 transcription initiation from RNA polymerase III promoter	1	0.144843	0.14	0.143	Biological Process	GO:0006384	transcription initiation from RNA polymerase III promoter	0.144843	0.635689	0	0	1	7
GO:0009937 regulation of gibberellic acid mediated signaling pathway	1	0.144843	0.14	0.143	Biological Process	GO:0009937	regulation of gibberellic acid mediated signaling pathway	0.144843	0.635689	0	0	1	7
GO:0010163 high-affinity potassium ion import	1	0.144843	0.14	0.143	Biological Process	GO:0010163	high-affinity potassium ion import	0.144843	0.635689	0	0	1	7
GO:0010231 maintenance of seed dormancy	1	0.144843	0.14	0.143	Biological Process	GO:0010231	maintenance of seed dormancy	0.144843	0.635689	0	0	1	7
GO:0010942 positive regulation of cell death	1	0.144843	0.14	0.143	Biological Process	GO:0010942	positive regulation of cell death	0.144843	0.635689	0	0	1	7
GO:0032042 mitochondrial DNA metabolic process	1	0.144843	0.14	0.143	Biological Process	GO:0032042	mitochondrial DNA metabolic process	0.144843	0.635689	0	0	1	7
GO:0097437 maintenance of dormancy	1	0.144843	0.14	0.143	Biological Process	GO:0097437	maintenance of dormancy	0.144843	0.635689	0	0	1	7
GO:2000038 regulation of stomatal complex development	1	0.144843	0.14	0.143	Biological Process	GO:2000038	regulation of stomatal complex development	0.144843	0.635689	0	0	1	7
GO:0006520 cellular amino acid metabolic process	23	0.145305	3.23	0.028	Biological Process	GO:0006520	cellular amino acid metabolic process	0.145305	0.635689	0	0	23	819
GO:0090407 organophosphate biosynthetic process	15	0.145569	2.107	0.03	Biological Process	GO:0090407	organophosphate biosynthetic process	0.145569	0.635689	0	0	15	500
GO:0070588 calcium ion transmembrane transport	3	0.147024	0.421	0.05	Biological Process	GO:0070588	calcium ion transmembrane transport	0.147024	0.635689	0	0	3	60
GO:0072329 monocarboxylic acid catabolic process	3	0.147024	0.421	0.05	Biological Process	GO:0072329	monocarboxylic acid catabolic process	0.147024	0.635689	0	0	3	60
GO:0016458 gene silencing	5	0.147497	0.702	0.04	Biological Process	GO:0016458	gene silencing	0.147497	0.635689	0	0	5	126
GO:1902582 single-organism intracellular transport	15	0.148856	2.107	0.03	Biological Process	GO:1902582	single-organism intracellular transport	0.148856	0.635689	0	0	15	502
GO:0000303 response to superoxide	2	0.149374	0.281	0.065	Biological Process	GO:0000303	response to superoxide	0.149374	0.635689	0	0	2	31
GO:0000305 response to oxygen radical	2	0.149374	0.281	0.065	Biological Process	GO:0000305	response to oxygen radical	0.149374	0.635689	0	0	2	31
GO:0006612 protein targeting to membrane	2	0.149374	0.281	0.065	Biological Process	GO:0006612	protein targeting to membrane	0.149374	0.635689	0	0	2	31
GO:0019430 removal of superoxide radicals	2	0.149374	0.281	0.065	Biological Process	GO:0019430	removal of superoxide radicals	0.149374	0.635689	0	0	2	31
GO:0019674 NAD metabolic process	2	0.149374	0.281	0.065	Biological Process	GO:0019674	NAD metabolic process	0.149374	0.635689	0	0	2	31
GO:0071450 cellular response to oxygen radical	2	0.149374	0.281	0.065	Biological Process	GO:0071450	cellular response to oxygen radical	0.149374	0.635689	0	0	2	31
GO:0071451 cellular response to superoxide	2	0.149374	0.281	0.065	Biological Process	GO:0071451	cellular response to superoxide	0.149374	0.635689	0	0	2	31
GO:0006605 protein targeting	7	0.156073	0.983	0.035	Biological Process	GO:0006605	protein targeting	0.156073	0.645124	0	0	7	200
GO:0051273 beta-glucan metabolic process	7	0.156073	0.983	0.035	Biological Process	GO:0051273	beta-glucan metabolic process	0.156073	0.645124	0	0	7	200
GO:0009260 ribonucleotide biosynthetic process	8	0.156416	1.124	0.034	Biological Process	GO:0009260	ribonucleotide biosynthetic process	0.156416	0.645124	0	0	8	237
GO:0046390 ribose phosphate biosynthetic process	8	0.156416	1.124	0.034	Biological Process	GO:0046390	ribose phosphate biosynthetic process	0.156416	0.645124	0	0	8	237
GO:0006074 (1->3)-beta-D-glucan metabolic process	2	0.157121	0.281	0.062	Biological Process	GO:0006074	(1->3)-beta-D-glucan metabolic process	0.157121	0.645124	0	0	2	32
GO:0006075 (1->3)-beta-D-glucan biosynthetic process	2	0.157121	0.281	0.062	Biological Process	GO:0006075	(1->3)-beta-D-glucan biosynthetic process	0.157121	0.645124	0	0	2	32
GO:0097306 cellular response to alcohol	6	0.159777	0.843	0.036	Biological Process	GO:0097306	cellular response to alcohol	0.159777	0.645124	0	0	6	165
GO:0016482 cytoplasmic transport	11	0.161509	1.545	0.031	Biological Process	GO:0016482	cytoplasmic transport	0.161509	0.645124	0	0	11	353
GO:0007015 actin filament organization	4	0.163363	0.562	0.042	Biological Process	GO:0007015	actin filament organization	0.163363	0.645124	0	0	4	96
GO:0006566 threonine metabolic process	1	0.163749	0.14	0.125	Biological Process	GO:0006566	threonine metabolic process	0.163749	0.645124	0	0	1	8
GO:0009298 GDP-mannose biosynthetic process	1	0.163749	0.14	0.125	Biological Process	GO:0009298	GDP-mannose biosynthetic process	0.163749	0.645124	0	0	1	8
GO:0009660 amyloplast organization	1	0.163749	0.14	0.125	Biological Process	GO:0009660	amyloplast organization	0.163749	0.645124	0	0	1	8
GO:0010088 phloem development	1	0.163749	0.14	0.125	Biological Process	GO:0010088	phloem development	0.163749	0.645124	0	0	1	8
GO:0010117 photoprotection	1	0.163749	0.14	0.125	Biological Process	GO:0010117	photoprotection	0.163749	0.645124	0	0	1	8
GO:0010232 vascular transport	1	0.163749	0.14	0.125	Biological Process	GO:0010232	vascular transport	0.163749	0.645124	0	0	1	8
GO:0010233 phloem transport	1	0.163749	0.14	0.125	Biological Process	GO:0010233	phloem transport	0.163749	0.645124	0	0	1	8
GO:0032958 inositol phosphate biosynthetic process	1	0.163749	0.14	0.125	Biological Process	GO:0032958	inositol phosphate biosynthetic process	0.163749	0.645124	0	0	1	8
GO:0034508 centromere complex assembly	1	0.163749	0.14	0.125	Biological Process	GO:0034508	centromere complex assembly	0.163749	0.645124	0	0	1	8
GO:0043605 cellular amide catabolic process	1	0.163749	0.14	0.125	Biological Process	GO:0043605	cellular amide catabolic process	0.163749	0.645124	0	0	1	8
GO:0070076 histone lysine demethylation	1	0.163749	0.14	0.125	Biological Process	GO:0070076	histone lysine demethylation	0.163749	0.645124	0	0	1	8
GO:0071472 cellular response to salt stress	1	0.163749	0.14	0.125	Biological Process	GO:0071472	cellular response to salt stress	0.163749	0.645124	0	0	1	8
GO:0072507 divalent inorganic cation homeostasis	1	0.163749	0.14	0.125	Biological Process	GO:0072507	divalent inorganic cation homeostasis	0.163749	0.645124	0	0	1	8
GO:1902475 L-alpha-amino acid transmembrane transport	1	0.163749	0.14	0.125	Biological Process	GO:1902475	L-alpha-amino acid transmembrane transport	0.163749	0.645124	0	0	1	8
GO:1902930 regulation of alcohol biosynthetic process	1	0.163749	0.14	0.125	Biological Process	GO:1902930	regulation of alcohol biosynthetic process	0.163749	0.645124	0	0	1	8
GO:0006241 CTP biosynthetic process	2	0.164942	0.281	0.061	Biological Process	GO:0006241	CTP biosynthetic process	0.164942	0.645124	0	0	2	33
GO:0009148 pyrimidine nucleoside triphosphate biosynthetic process	2	0.164942	0.281	0.061	Biological Process	GO:0009148	pyrimidine nucleoside triphosphate biosynthetic process	0.164942	0.645124	0	0	2	33
GO:0009208 pyrimidine ribonucleoside triphosphate metabolic process	2	0.164942	0.281	0.061	Biological Process	GO:0009208	pyrimidine ribonucleoside triphosphate metabolic process	0.164942	0.645124	0	0	2	33
GO:0009209 pyrimidine ribonucleoside triphosphate biosynthetic process	2	0.164942	0.281	0.061	Biological Process	GO:0009209	pyrimidine ribonucleoside triphosphate biosynthetic process	0.164942	0.645124	0	0	2	33
GO:0042559 pteridine-containing compound biosynthetic process	2	0.164942	0.281	0.061	Biological Process	GO:0042559	pteridine-containing compound biosynthetic process	0.164942	0.645124	0	0	2	33
GO:0046036 CTP metabolic process	2	0.164942	0.281	0.061	Biological Process	GO:0046036	CTP metabolic process	0.164942	0.645124	0	0	2	33
GO:2000242 negative regulation of reproductive process	2	0.164942	0.281	0.061	Biological Process	GO:2000242	negative regulation of reproductive process	0.164942	0.645124	0	0	2	33
GO:0009112 nucleobase metabolic process	3	0.168277	0.421	0.047	Biological Process	GO:0009112	nucleobase metabolic process	0.168277	0.656455	0	0	3	64
GO:1902580 single-organism cellular localization	8	0.169314	1.124	0.033	Biological Process	GO:1902580	single-organism cellular localization	0.169314	0.658787	0	0	8	242
GO:0006865 amino acid transport	4	0.171937	0.562	0.041	Biological Process	GO:0006865	amino acid transport	0.171937	0.665587	0	0	4	98
GO:0016568 chromatin modification	8	0.171951	1.124	0.033	Biological Process	GO:0016568	chromatin modification	0.171951	0.665587	0	0	8	243
GO:0009108 coenzyme biosynthetic process	7	0.173085	0.983	0.034	Biological Process	GO:0009108	coenzyme biosynthetic process	0.173085	0.666832	0	0	7	206
GO:0006914 autophagy	3	0.17922	0.421	0.045	Biological Process	GO:0006914	autophagy	0.17922	0.666832	0	0	3	66
GO:0009606 tropism	3	0.17922	0.421	0.045	Biological Process	GO:0009606	tropism	0.17922	0.666832	0	0	3	66
GO:0071482 cellular response to light stimulus	3	0.17922	0.421	0.045	Biological Process	GO:0071482	cellular response to light stimulus	0.17922	0.666832	0	0	3	66
GO:0009147 pyrimidine nucleoside triphosphate metabolic process	2	0.180775	0.281	0.057	Biological Process	GO:0009147	pyrimidine nucleoside triphosphate metabolic process	0.180775	0.666832	0	0	2	35
GO:0010101 post-embryonic root morphogenesis	2	0.180775	0.281	0.057	Biological Process	GO:0010101	post-embryonic root morphogenesis	0.180775	0.666832	0	0	2	35
GO:0010102 lateral root morphogenesis	2	0.180775	0.281	0.057	Biological Process	GO:0010102	lateral root morphogenesis	0.180775	0.666832	0	0	2	35
GO:0048598 embryonic morphogenesis	2	0.180775	0.281	0.057	Biological Process	GO:0048598	embryonic morphogenesis	0.180775	0.666832	0	0	2	35
GO:0071322 cellular response to carbohydrate stimulus	2	0.180775	0.281	0.057	Biological Process	GO:0071322	cellular response to carbohydrate stimulus	0.180775	0.666832	0	0	2	35
GO:0009156 ribonucleoside monophosphate biosynthetic process	7	0.18188	0.983	0.033	Biological Process	GO:0009156	ribonucleoside monophosphate biosynthetic process	0.18188	0.666832	0	0	7	209
GO:0006420 arginyl-tRNA aminoacylation	1	0.182237	0.14	0.111	Biological Process	GO:0006420	arginyl-tRNA aminoacylation	0.182237	0.666832	0	0	1	9
GO:0006527 arginine catabolic process	1	0.182237	0.14	0.111	Biological Process	GO:0006527	arginine catabolic process	0.182237	0.666832	0	0	1	9
GO:0016577 histone demethylation	1	0.182237	0.14	0.111	Biological Process	GO:0016577	histone demethylation	0.182237	0.666832	0	0	1	9
GO:0019860 uracil metabolic process	1	0.182237	0.14	0.111	Biological Process	GO:0019860	uracil metabolic process	0.182237	0.666832	0	0	1	9
GO:0042762 regulation of sulfur metabolic process	1	0.182237	0.14	0.111	Biological Process	GO:0042762	regulation of sulfur metabolic process	0.182237	0.666832	0	0	1	9
GO:0048572 short-day photoperiodism	1	0.182237	0.14	0.111	Biological Process	GO:0048572	short-day photoperiodism	0.182237	0.666832	0	0	1	9
GO:0048575 short-day photoperiodism, flowering	1	0.182237	0.14	0.111	Biological Process	GO:0048575	short-day photoperiodism, flowering	0.182237	0.666832	0	0	1	9
GO:0055088 lipid homeostasis	1	0.182237	0.14	0.111	Biological Process	GO:0055088	lipid homeostasis	0.182237	0.666832	0	0	1	9
GO:0090322 regulation of superoxide metabolic process	1	0.182237	0.14	0.111	Biological Process	GO:0090322	regulation of superoxide metabolic process	0.182237	0.666832	0	0	1	9
GO:0009163 nucleoside biosynthetic process	8	0.182678	1.124	0.032	Biological Process	GO:0009163	nucleoside biosynthetic process	0.182678	0.666832	0	0	8	247
GO:0042455 ribonucleoside biosynthetic process	8	0.182678	1.124	0.032	Biological Process	GO:0042455	ribonucleoside biosynthetic process	0.182678	0.666832	0	0	8	247
GO:0033692 cellular polysaccharide biosynthetic process	9	0.184649	1.264	0.031	Biological Process	GO:0033692	cellular polysaccharide biosynthetic process	0.184649	0.666832	0	0	9	286
GO:0006816 calcium ion transport	3	0.184763	0.421	0.045	Biological Process	GO:0006816	calcium ion transport	0.184763	0.666832	0	0	3	67
GO:0001708 cell fate specification	2	0.188775	0.281	0.056	Biological Process	GO:0001708	cell fate specification	0.188775	0.666832	0	0	2	36
GO:0006568 tryptophan metabolic process	2	0.188775	0.281	0.056	Biological Process	GO:0006568	tryptophan metabolic process	0.188775	0.666832	0	0	2	36
GO:0006586 indolalkylamine metabolic process	2	0.188775	0.281	0.056	Biological Process	GO:0006586	indolalkylamine metabolic process	0.188775	0.666832	0	0	2	36
GO:0006818 hydrogen transport	12	0.188853	1.685	0.03	Biological Process	GO:0006818	hydrogen transport	0.188853	0.666832	0	0	12	405
GO:0015992 proton transport	12	0.188853	1.685	0.03	Biological Process	GO:0015992	proton transport	0.188853	0.666832	0	0	12	405
GO:0071478 cellular response to radiation	3	0.19035	0.421	0.044	Biological Process	GO:0071478	cellular response to radiation	0.19035	0.666832	0	0	3	68
GO:0010608 posttranscriptional regulation of gene expression	7	0.190857	0.983	0.033	Biological Process	GO:0010608	posttranscriptional regulation of gene expression	0.190857	0.666832	0	0	7	212
GO:0034220 ion transmembrane transport	25	0.192231	3.511	0.027	Biological Process	GO:0034220	ion transmembrane transport	0.192231	0.666832	0	0	25	936
GO:0061025 membrane fusion	4	0.194019	0.562	0.039	Biological Process	GO:0061025	membrane fusion	0.194019	0.666832	0	0	4	103
GO:0044271 cellular nitrogen compound biosynthetic process	147	0.195524	20.646	0.024	Biological Process	GO:0044271	cellular nitrogen compound biosynthetic process	0.195524	0.666832	0	0	147	6225
GO:0044802 single-organism membrane organization	6	0.195566	0.843	0.034	Biological Process	GO:0044802	single-organism membrane organization	0.195566	0.666832	0	0	6	176
GO:0006801 superoxide metabolic process	2	0.196822	0.281	0.054	Biological Process	GO:0006801	superoxide metabolic process	0.196822	0.666832	0	0	2	37
GO:0019252 starch biosynthetic process	2	0.196822	0.281	0.054	Biological Process	GO:0019252	starch biosynthetic process	0.196822	0.666832	0	0	2	37
GO:0031050 dsRNA fragmentation	2	0.196822	0.281	0.054	Biological Process	GO:0031050	dsRNA fragmentation	0.196822	0.666832	0	0	2	37
GO:0043331 response to dsRNA	2	0.196822	0.281	0.054	Biological Process	GO:0043331	response to dsRNA	0.196822	0.666832	0	0	2	37
GO:0051235 maintenance of location	2	0.196822	0.281	0.054	Biological Process	GO:0051235	maintenance of location	0.196822	0.666832	0	0	2	37
GO:0070918 production of small RNA involved in gene silencing by RNA	2	0.196822	0.281	0.054	Biological Process	GO:0070918	production of small RNA involved in gene silencing by RNA	0.196822	0.666832	0	0	2	37
GO:0071359 cellular response to dsRNA	2	0.196822	0.281	0.054	Biological Process	GO:0071359	cellular response to dsRNA	0.196822	0.666832	0	0	2	37
GO:1901659 glycosyl compound biosynthetic process	8	0.199293	1.124	0.032	Biological Process	GO:1901659	glycosyl compound biosynthetic process	0.199293	0.666832	0	0	8	253
GO:0000002 mitochondrial genome maintenance	1	0.200317	0.14	0.1	Biological Process	GO:0000002	mitochondrial genome maintenance	0.200317	0.666832	0	0	1	10
GO:0001172 transcription, RNA-templated	1	0.200317	0.14	0.1	Biological Process	GO:0001172	transcription, RNA-templated	0.200317	0.666832	0	0	1	10
GO:0002943 tRNA dihydrouridine synthesis	1	0.200317	0.14	0.1	Biological Process	GO:0002943	tRNA dihydrouridine synthesis	0.200317	0.666832	0	0	1	10
GO:0006183 GTP biosynthetic process	1	0.200317	0.14	0.1	Biological Process	GO:0006183	GTP biosynthetic process	0.200317	0.666832	0	0	1	10
GO:0006228 UTP biosynthetic process	1	0.200317	0.14	0.1	Biological Process	GO:0006228	UTP biosynthetic process	0.200317	0.666832	0	0	1	10
GO:0007229 integrin-mediated signaling pathway	1	0.200317	0.14	0.1	Biological Process	GO:0007229	integrin-mediated signaling pathway	0.200317	0.666832	0	0	1	10
GO:0009789 positive regulation of abscisic acid-activated signaling pathway	1	0.200317	0.14	0.1	Biological Process	GO:0009789	positive regulation of abscisic acid-activated signaling pathway	0.200317	0.666832	0	0	1	10
GO:0009870 defense response signaling pathway, resistance gene-dependent	1	0.200317	0.14	0.1	Biological Process	GO:0009870	defense response signaling pathway, resistance gene-dependent	0.200317	0.666832	0	0	1	10
GO:0009959 negative gravitropism	1	0.200317	0.14	0.1	Biological Process	GO:0009959	negative gravitropism	0.200317	0.666832	0	0	1	10
GO:0015800 acidic amino acid transport	1	0.200317	0.14	0.1	Biological Process	GO:0015800	acidic amino acid transport	0.200317	0.666832	0	0	1	10
GO:0015804 neutral amino acid transport	1	0.200317	0.14	0.1	Biological Process	GO:0015804	neutral amino acid transport	0.200317	0.666832	0	0	1	10
GO:0019676 ammonia assimilation cycle	1	0.200317	0.14	0.1	Biological Process	GO:0019676	ammonia assimilation cycle	0.200317	0.666832	0	0	1	10
GO:0019915 lipid storage	1	0.200317	0.14	0.1	Biological Process	GO:0019915	lipid storage	0.200317	0.666832	0	0	1	10
GO:0045292 mRNA cis splicing, via spliceosome	1	0.200317	0.14	0.1	Biological Process	GO:0045292	mRNA cis splicing, via spliceosome	0.200317	0.666832	0	0	1	10
GO:0046039 GTP metabolic process	1	0.200317	0.14	0.1	Biological Process	GO:0046039	GTP metabolic process	0.200317	0.666832	0	0	1	10
GO:0046051 UTP metabolic process	1	0.200317	0.14	0.1	Biological Process	GO:0046051	UTP metabolic process	0.200317	0.666832	0	0	1	10
GO:0051353 positive regulation of oxidoreductase activity	1	0.200317	0.14	0.1	Biological Process	GO:0051353	positive regulation of oxidoreductase activity	0.200317	0.666832	0	0	1	10
GO:0071324 cellular response to disaccharide stimulus	1	0.200317	0.14	0.1	Biological Process	GO:0071324	cellular response to disaccharide stimulus	0.200317	0.666832	0	0	1	10
GO:0071329 cellular response to sucrose stimulus	1	0.200317	0.14	0.1	Biological Process	GO:0071329	cellular response to sucrose stimulus	0.200317	0.666832	0	0	1	10
GO:0071484 cellular response to light intensity	1	0.200317	0.14	0.1	Biological Process	GO:0071484	cellular response to light intensity	0.200317	0.666832	0	0	1	10
GO:1901421 positive regulation of response to alcohol	1	0.200317	0.14	0.1	Biological Process	GO:1901421	positive regulation of response to alcohol	0.200317	0.666832	0	0	1	10
GO:0006767 water-soluble vitamin metabolic process	3	0.201649	0.421	0.043	Biological Process	GO:0006767	water-soluble vitamin metabolic process	0.201649	0.668468	0	0	3	70
GO:0071396 cellular response to lipid	6	0.202377	0.843	0.034	Biological Process	GO:0071396	cellular response to lipid	0.202377	0.668468	0	0	6	178
GO:0009415 response to water	5	0.202593	0.702	0.035	Biological Process	GO:0009415	response to water	0.202593	0.668468	0	0	5	141
GO:0009826 unidimensional cell growth	5	0.202593	0.702	0.035	Biological Process	GO:0009826	unidimensional cell growth	0.202593	0.668468	0	0	5	141
GO:0006812 cation transport	28	0.204587	3.933	0.026	Biological Process	GO:0006812	cation transport	0.204587	0.673147	0	0	28	1070
GO:0006595 polyamine metabolic process	2	0.20491	0.281	0.053	Biological Process	GO:0006595	polyamine metabolic process	0.20491	0.673147	0	0	2	38
GO:0005977 glycogen metabolic process	2	0.213033	0.281	0.051	Biological Process	GO:0005977	glycogen metabolic process	0.213033	0.695258	0	0	2	39
GO:0006012 galactose metabolic process	2	0.213033	0.281	0.051	Biological Process	GO:0006012	galactose metabolic process	0.213033	0.695258	0	0	2	39
GO:0006112 energy reserve metabolic process	2	0.213033	0.281	0.051	Biological Process	GO:0006112	energy reserve metabolic process	0.213033	0.695258	0	0	2	39
GO:0006952 defense response	24	0.2151	3.371	0.026	Biological Process	GO:0006952	defense response	0.2151	0.697779	0	0	24	910
GO:0098542 defense response to other organism	9	0.216082	1.264	0.03	Biological Process	GO:0098542	defense response to other organism	0.216082	0.697779	0	0	9	298
GO:0006421 asparaginyl-tRNA aminoacylation	1	0.217998	0.14	0.091	Biological Process	GO:0006421	asparaginyl-tRNA aminoacylation	0.217998	0.697779	0	0	1	11
GO:0006482 protein demethylation	1	0.217998	0.14	0.091	Biological Process	GO:0006482	protein demethylation	0.217998	0.697779	0	0	1	11
GO:0008214 protein dealkylation	1	0.217998	0.14	0.091	Biological Process	GO:0008214	protein dealkylation	0.217998	0.697779	0	0	1	11
GO:0010375 stomatal complex patterning	1	0.217998	0.14	0.091	Biological Process	GO:0010375	stomatal complex patterning	0.217998	0.697779	0	0	1	11
GO:0010675 regulation of cellular carbohydrate metabolic process	1	0.217998	0.14	0.091	Biological Process	GO:0010675	regulation of cellular carbohydrate metabolic process	0.217998	0.697779	0	0	1	11
GO:0030490 maturation of SSU-rRNA	1	0.217998	0.14	0.091	Biological Process	GO:0030490	maturation of SSU-rRNA	0.217998	0.697779	0	0	1	11
GO:1900426 positive regulation of defense response to bacterium	1	0.217998	0.14	0.091	Biological Process	GO:1900426	positive regulation of defense response to bacterium	0.217998	0.697779	0	0	1	11
GO:0045087 innate immune response	6	0.219768	0.843	0.033	Biological Process	GO:0045087	innate immune response	0.219768	0.701946	0	0	6	183
GO:0009124 nucleoside monophosphate biosynthetic process	7	0.222001	0.983	0.032	Biological Process	GO:0009124	nucleoside monophosphate biosynthetic process	0.222001	0.707568	0	0	7	222
GO:0006418 tRNA aminoacylation for protein translation	5	0.226338	0.702	0.034	Biological Process	GO:0006418	tRNA aminoacylation for protein translation	0.226338	0.71687	0	0	5	147
GO:0006955 immune response	6	0.226861	0.843	0.032	Biological Process	GO:0006955	immune response	0.226861	0.71687	0	0	6	185
GO:0009737 response to abscisic acid	9	0.229765	1.264	0.03	Biological Process	GO:0009737	response to abscisic acid	0.229765	0.71687	0	0	9	303
GO:0030029 actin filament-based process	4	0.230994	0.562	0.036	Biological Process	GO:0030029	actin filament-based process	0.230994	0.71687	0	0	4	111
GO:0030036 actin cytoskeleton organization	4	0.230994	0.562	0.036	Biological Process	GO:0030036	actin cytoskeleton organization	0.230994	0.71687	0	0	4	111
GO:0016054 organic acid catabolic process	5	0.23443	0.702	0.034	Biological Process	GO:0016054	organic acid catabolic process	0.23443	0.71687	0	0	5	149
GO:0046395 carboxylic acid catabolic process	5	0.23443	0.702	0.034	Biological Process	GO:0046395	carboxylic acid catabolic process	0.23443	0.71687	0	0	5	149
GO:0006513 protein monoubiquitination	1	0.235288	0.14	0.083	Biological Process	GO:0006513	protein monoubiquitination	0.235288	0.71687	0	0	1	12
GO:0006557 S-adenosylmethioninamine biosynthetic process	1	0.235288	0.14	0.083	Biological Process	GO:0006557	S-adenosylmethioninamine biosynthetic process	0.235288	0.71687	0	0	1	12
GO:0009773 photosynthetic electron transport in photosystem I	1	0.235288	0.14	0.083	Biological Process	GO:0009773	photosynthetic electron transport in photosystem I	0.235288	0.71687	0	0	1	12
GO:0009827 plant-type cell wall modification	1	0.235288	0.14	0.083	Biological Process	GO:0009827	plant-type cell wall modification	0.235288	0.71687	0	0	1	12
GO:0010078 maintenance of root meristem identity	1	0.235288	0.14	0.083	Biological Process	GO:0010078	maintenance of root meristem identity	0.235288	0.71687	0	0	1	12
GO:0016032 viral process	1	0.235288	0.14	0.083	Biological Process	GO:0016032	viral process	0.235288	0.71687	0	0	1	12
GO:0035196 production of miRNAs involved in gene silencing by miRNA	1	0.235288	0.14	0.083	Biological Process	GO:0035196	production of miRNAs involved in gene silencing by miRNA	0.235288	0.71687	0	0	1	12
GO:0046173 polyol biosynthetic process	1	0.235288	0.14	0.083	Biological Process	GO:0046173	polyol biosynthetic process	0.235288	0.71687	0	0	1	12
GO:0046499 S-adenosylmethioninamine metabolic process	1	0.235288	0.14	0.083	Biological Process	GO:0046499	S-adenosylmethioninamine metabolic process	0.235288	0.71687	0	0	1	12
GO:0046654 tetrahydrofolate biosynthetic process	1	0.235288	0.14	0.083	Biological Process	GO:0046654	tetrahydrofolate biosynthetic process	0.235288	0.71687	0	0	1	12
GO:0080156 mitochondrial mRNA modification	1	0.235288	0.14	0.083	Biological Process	GO:0080156	mitochondrial mRNA modification	0.235288	0.71687	0	0	1	12
GO:0006576 cellular biogenic amine metabolic process	4	0.235736	0.562	0.036	Biological Process	GO:0006576	cellular biogenic amine metabolic process	0.235736	0.71687	0	0	4	112
GO:0042430 indole-containing compound metabolic process	2	0.23756	0.281	0.048	Biological Process	GO:0042430	indole-containing compound metabolic process	0.23756	0.71687	0	0	2	42
GO:0016569 covalent chromatin modification	6	0.237637	0.843	0.032	Biological Process	GO:0016569	covalent chromatin modification	0.237637	0.71687	0	0	6	188
GO:0016570 histone modification	6	0.237637	0.843	0.032	Biological Process	GO:0016570	histone modification	0.237637	0.71687	0	0	6	188
GO:1901607 alpha-amino acid biosynthetic process	9	0.238125	1.264	0.029	Biological Process	GO:1901607	alpha-amino acid biosynthetic process	0.238125	0.71687	0	0	9	306
GO:0006732 coenzyme metabolic process	13	0.239	1.826	0.028	Biological Process	GO:0006732	coenzyme metabolic process	0.239	0.71687	0	0	13	468
GO:0009165 nucleotide biosynthetic process	9	0.240935	1.264	0.029	Biological Process	GO:0009165	nucleotide biosynthetic process	0.240935	0.71687	0	0	9	307
GO:0003333 amino acid transmembrane transport	3	0.242284	0.421	0.039	Biological Process	GO:0003333	amino acid transmembrane transport	0.242284	0.71687	0	0	3	77
GO:0009743 response to carbohydrate	3	0.242284	0.421	0.039	Biological Process	GO:0009743	response to carbohydrate	0.242284	0.71687	0	0	3	77
GO:0018108 peptidyl-tyrosine phosphorylation	3	0.242284	0.421	0.039	Biological Process	GO:0018108	peptidyl-tyrosine phosphorylation	0.242284	0.71687	0	0	3	77
GO:0018212 peptidyl-tyrosine modification	3	0.242284	0.421	0.039	Biological Process	GO:0018212	peptidyl-tyrosine modification	0.242284	0.71687	0	0	3	77
GO:0042742 defense response to bacterium	5	0.242603	0.702	0.033	Biological Process	GO:0042742	defense response to bacterium	0.242603	0.71687	0	0	5	151
GO:0071229 cellular response to acid chemical	6	0.244905	0.843	0.032	Biological Process	GO:0071229	cellular response to acid chemical	0.244905	0.71687	0	0	6	190
GO:0008283 cell proliferation	4	0.245287	0.562	0.035	Biological Process	GO:0008283	cell proliferation	0.245287	0.71687	0	0	4	114
GO:0044106 cellular amine metabolic process	4	0.245287	0.562	0.035	Biological Process	GO:0044106	cellular amine metabolic process	0.245287	0.71687	0	0	4	114
GO:0001522 pseudouridine synthesis	2	0.245772	0.281	0.047	Biological Process	GO:0001522	pseudouridine synthesis	0.245772	0.71687	0	0	2	43
GO:0034614 cellular response to reactive oxygen species	2	0.245772	0.281	0.047	Biological Process	GO:0034614	cellular response to reactive oxygen species	0.245772	0.71687	0	0	2	43
GO:1901699 cellular response to nitrogen compound	2	0.245772	0.281	0.047	Biological Process	GO:1901699	cellular response to nitrogen compound	0.245772	0.71687	0	0	2	43
GO:0016051 carbohydrate biosynthetic process	12	0.247957	1.685	0.028	Biological Process	GO:0016051	carbohydrate biosynthetic process	0.247957	0.71687	0	0	12	431
GO:0010629 negative regulation of gene expression	7	0.248108	0.983	0.03	Biological Process	GO:0010629	negative regulation of gene expression	0.248108	0.71687	0	0	7	230
GO:0072657 protein localization to membrane	3	0.2482	0.421	0.038	Biological Process	GO:0072657	protein localization to membrane	0.2482	0.71687	0	0	3	78
GO:0090150 establishment of protein localization to membrane	3	0.2482	0.421	0.038	Biological Process	GO:0090150	establishment of protein localization to membrane	0.2482	0.71687	0	0	3	78
GO:0016070 RNA metabolic process	120	0.250029	16.854	0.023	Biological Process	GO:0016070	RNA metabolic process	0.250029	0.71687	0	0	120	5115
GO:0000387 spliceosomal snRNP assembly	1	0.252197	0.14	0.077	Biological Process	GO:0000387	spliceosomal snRNP assembly	0.252197	0.71687	0	0	1	13
GO:0002833 positive regulation of response to biotic stimulus	1	0.252197	0.14	0.077	Biological Process	GO:0002833	positive regulation of response to biotic stimulus	0.252197	0.71687	0	0	1	13
GO:0006528 asparagine metabolic process	1	0.252197	0.14	0.077	Biological Process	GO:0006528	asparagine metabolic process	0.252197	0.71687	0	0	1	13
GO:0006529 asparagine biosynthetic process	1	0.252197	0.14	0.077	Biological Process	GO:0006529	asparagine biosynthetic process	0.252197	0.71687	0	0	1	13
GO:0008535 respiratory chain complex IV assembly	1	0.252197	0.14	0.077	Biological Process	GO:0008535	respiratory chain complex IV assembly	0.252197	0.71687	0	0	1	13
GO:0009749 response to glucose	1	0.252197	0.14	0.077	Biological Process	GO:0009749	response to glucose	0.252197	0.71687	0	0	1	13
GO:0033617 mitochondrial respiratory chain complex IV assembly	1	0.252197	0.14	0.077	Biological Process	GO:0033617	mitochondrial respiratory chain complex IV assembly	0.252197	0.71687	0	0	1	13
GO:0043902 positive regulation of multi-organism process	1	0.252197	0.14	0.077	Biological Process	GO:0043902	positive regulation of multi-organism process	0.252197	0.71687	0	0	1	13
GO:0044206 UMP salvage	1	0.252197	0.14	0.077	Biological Process	GO:0044206	UMP salvage	0.252197	0.71687	0	0	1	13
GO:0044211 CTP salvage	1	0.252197	0.14	0.077	Biological Process	GO:0044211	CTP salvage	0.252197	0.71687	0	0	1	13
GO:0046113 nucleobase catabolic process	1	0.252197	0.14	0.077	Biological Process	GO:0046113	nucleobase catabolic process	0.252197	0.71687	0	0	1	13
GO:0046836 glycolipid transport	1	0.252197	0.14	0.077	Biological Process	GO:0046836	glycolipid transport	0.252197	0.71687	0	0	1	13
GO:0048586 regulation of long-day photoperiodism, flowering	1	0.252197	0.14	0.077	Biological Process	GO:0048586	regulation of long-day photoperiodism, flowering	0.252197	0.71687	0	0	1	13
GO:0051090 regulation of sequence-specific DNA binding transcription factor activity	1	0.252197	0.14	0.077	Biological Process	GO:0051090	regulation of sequence-specific DNA binding transcription factor activity	0.252197	0.71687	0	0	1	13
GO:0070988 demethylation	1	0.252197	0.14	0.077	Biological Process	GO:0070988	demethylation	0.252197	0.71687	0	0	1	13
GO:0071423 malate transmembrane transport	1	0.252197	0.14	0.077	Biological Process	GO:0071423	malate transmembrane transport	0.252197	0.71687	0	0	1	13
GO:0006544 glycine metabolic process	2	0.253994	0.281	0.045	Biological Process	GO:0006544	glycine metabolic process	0.253994	0.717891	0	0	2	44
GO:0008272 sulfate transport	2	0.253994	0.281	0.045	Biological Process	GO:0008272	sulfate transport	0.253994	0.717891	0	0	2	44
GO:0030042 actin filament depolymerization	2	0.253994	0.281	0.045	Biological Process	GO:0030042	actin filament depolymerization	0.253994	0.717891	0	0	2	44
GO:0006364 rRNA processing	4	0.259769	0.562	0.034	Biological Process	GO:0006364	rRNA processing	0.259769	0.723306	0	0	4	117
GO:0016072 rRNA metabolic process	4	0.259769	0.562	0.034	Biological Process	GO:0016072	rRNA metabolic process	0.259769	0.723306	0	0	4	117
GO:0009967 positive regulation of signal transduction	2	0.262221	0.281	0.044	Biological Process	GO:0009967	positive regulation of signal transduction	0.262221	0.723306	0	0	2	45
GO:0023056 positive regulation of signaling	2	0.262221	0.281	0.044	Biological Process	GO:0023056	positive regulation of signaling	0.262221	0.723306	0	0	2	45
GO:0043067 regulation of programmed cell death	2	0.262221	0.281	0.044	Biological Process	GO:0043067	regulation of programmed cell death	0.262221	0.723306	0	0	2	45
GO:0046839 phospholipid dephosphorylation	2	0.262221	0.281	0.044	Biological Process	GO:0046839	phospholipid dephosphorylation	0.262221	0.723306	0	0	2	45
GO:0046856 phosphatidylinositol dephosphorylation	2	0.262221	0.281	0.044	Biological Process	GO:0046856	phosphatidylinositol dephosphorylation	0.262221	0.723306	0	0	2	45
GO:1902589 single-organism organelle organization	19	0.263444	2.669	0.026	Biological Process	GO:1902589	single-organism organelle organization	0.263444	0.723306	0	0	19	729
GO:1901293 nucleoside phosphate biosynthetic process	9	0.26382	1.264	0.029	Biological Process	GO:1901293	nucleoside phosphate biosynthetic process	0.26382	0.723306	0	0	9	315
GO:0009738 abscisic acid-activated signaling pathway	4	0.264633	0.562	0.034	Biological Process	GO:0009738	abscisic acid-activated signaling pathway	0.264633	0.723306	0	0	4	118
GO:0006546 glycine catabolic process	1	0.268732	0.14	0.071	Biological Process	GO:0006546	glycine catabolic process	0.268732	0.723306	0	0	1	14
GO:0006597 spermine biosynthetic process	1	0.268732	0.14	0.071	Biological Process	GO:0006597	spermine biosynthetic process	0.268732	0.723306	0	0	1	14
GO:0007035 vacuolar acidification	1	0.268732	0.14	0.071	Biological Process	GO:0007035	vacuolar acidification	0.268732	0.723306	0	0	1	14
GO:0007231 osmosensory signaling pathway	1	0.268732	0.14	0.071	Biological Process	GO:0007231	osmosensory signaling pathway	0.268732	0.723306	0	0	1	14
GO:0008215 spermine metabolic process	1	0.268732	0.14	0.071	Biological Process	GO:0008215	spermine metabolic process	0.268732	0.723306	0	0	1	14
GO:0009768 photosynthesis, light harvesting in photosystem I	1	0.268732	0.14	0.071	Biological Process	GO:0009768	photosynthesis, light harvesting in photosystem I	0.268732	0.723306	0	0	1	14
GO:0010138 pyrimidine ribonucleotide salvage	1	0.268732	0.14	0.071	Biological Process	GO:0010138	pyrimidine ribonucleotide salvage	0.268732	0.723306	0	0	1	14
GO:0010204 defense response signaling pathway, resistance gene-independent	1	0.268732	0.14	0.071	Biological Process	GO:0010204	defense response signaling pathway, resistance gene-independent	0.268732	0.723306	0	0	1	14
GO:0032262 pyrimidine nucleotide salvage	1	0.268732	0.14	0.071	Biological Process	GO:0032262	pyrimidine nucleotide salvage	0.268732	0.723306	0	0	1	14
GO:0043097 pyrimidine nucleoside salvage	1	0.268732	0.14	0.071	Biological Process	GO:0043097	pyrimidine nucleoside salvage	0.268732	0.723306	0	0	1	14
GO:0045851 pH reduction	1	0.268732	0.14	0.071	Biological Process	GO:0045851	pH reduction	0.268732	0.723306	0	0	1	14
GO:0051017 actin filament bundle assembly	1	0.268732	0.14	0.071	Biological Process	GO:0051017	actin filament bundle assembly	0.268732	0.723306	0	0	1	14
GO:0051452 intracellular pH reduction	1	0.268732	0.14	0.071	Biological Process	GO:0051452	intracellular pH reduction	0.268732	0.723306	0	0	1	14
GO:0061572 actin filament bundle organization	1	0.268732	0.14	0.071	Biological Process	GO:0061572	actin filament bundle organization	0.268732	0.723306	0	0	1	14
GO:1900864 mitochondrial RNA modification	1	0.268732	0.14	0.071	Biological Process	GO:1900864	mitochondrial RNA modification	0.268732	0.723306	0	0	1	14
GO:0044699 single-organism process	351	0.269289	49.298	0.023	Biological Process	GO:0044699	single-organism process	0.269289	0.723306	0	0	351	15491
GO:0009605 response to external stimulus	14	0.27011	1.966	0.027	Biological Process	GO:0009605	response to external stimulus	0.27011	0.723306	0	0	14	523
GO:0009867 jasmonic acid mediated signaling pathway	2	0.270449	0.281	0.043	Biological Process	GO:0009867	jasmonic acid mediated signaling pathway	0.270449	0.723306	0	0	2	46
GO:0046112 nucleobase biosynthetic process	2	0.270449	0.281	0.043	Biological Process	GO:0046112	nucleobase biosynthetic process	0.270449	0.723306	0	0	2	46
GO:0071395 cellular response to jasmonic acid stimulus	2	0.270449	0.281	0.043	Biological Process	GO:0071395	cellular response to jasmonic acid stimulus	0.270449	0.723306	0	0	2	46
GO:0072593 reactive oxygen species metabolic process	8	0.271109	1.124	0.029	Biological Process	GO:0072593	reactive oxygen species metabolic process	0.271109	0.723306	0	0	8	277
GO:0006470 protein dephosphorylation	13	0.271361	1.826	0.027	Biological Process	GO:0006470	protein dephosphorylation	0.271361	0.723306	0	0	13	482
GO:0061024 membrane organization	8	0.277412	1.124	0.029	Biological Process	GO:0061024	membrane organization	0.277412	0.723362	0	0	8	279
GO:0002376 immune system process	6	0.278353	0.843	0.03	Biological Process	GO:0002376	immune system process	0.278353	0.723362	0	0	6	199
GO:0044282 small molecule catabolic process	6	0.278353	0.843	0.03	Biological Process	GO:0044282	small molecule catabolic process	0.278353	0.723362	0	0	6	199
GO:0010647 positive regulation of cell communication	2	0.278674	0.281	0.043	Biological Process	GO:0010647	positive regulation of cell communication	0.278674	0.723362	0	0	2	47
GO:0045165 cell fate commitment	2	0.278674	0.281	0.043	Biological Process	GO:0045165	cell fate commitment	0.278674	0.723362	0	0	2	47
GO:1901617 organic hydroxy compound biosynthetic process	4	0.279323	0.562	0.033	Biological Process	GO:1901617	organic hydroxy compound biosynthetic process	0.279323	0.723362	0	0	4	121
GO:0008652 cellular amino acid biosynthetic process	10	0.281407	1.404	0.028	Biological Process	GO:0008652	cellular amino acid biosynthetic process	0.281407	0.723362	0	0	10	362
GO:0006766 vitamin metabolic process	3	0.284085	0.421	0.036	Biological Process	GO:0006766	vitamin metabolic process	0.284085	0.723362	0	0	3	84
GO:0000578 embryonic axis specification	1	0.284902	0.14	0.067	Biological Process	GO:0000578	embryonic axis specification	0.284902	0.723362	0	0	1	15
GO:0006308 DNA catabolic process	1	0.284902	0.14	0.067	Biological Process	GO:0006308	DNA catabolic process	0.284902	0.723362	0	0	1	15
GO:0009065 glutamine family amino acid catabolic process	1	0.284902	0.14	0.067	Biological Process	GO:0009065	glutamine family amino acid catabolic process	0.284902	0.723362	0	0	1	15
GO:0009435 NAD biosynthetic process	1	0.284902	0.14	0.067	Biological Process	GO:0009435	NAD biosynthetic process	0.284902	0.723362	0	0	1	15
GO:0009616 virus induced gene silencing	1	0.284902	0.14	0.067	Biological Process	GO:0009616	virus induced gene silencing	0.284902	0.723362	0	0	1	15
GO:0009644 response to high light intensity	1	0.284902	0.14	0.067	Biological Process	GO:0009644	response to high light intensity	0.284902	0.723362	0	0	1	15
GO:0009746 response to hexose	1	0.284902	0.14	0.067	Biological Process	GO:0009746	response to hexose	0.284902	0.723362	0	0	1	15
GO:0032103 positive regulation of response to external stimulus	1	0.284902	0.14	0.067	Biological Process	GO:0032103	positive regulation of response to external stimulus	0.284902	0.723362	0	0	1	15
GO:0034284 response to monosaccharide	1	0.284902	0.14	0.067	Biological Process	GO:0034284	response to monosaccharide	0.284902	0.723362	0	0	1	15
GO:0040034 regulation of development, heterochronic	1	0.284902	0.14	0.067	Biological Process	GO:0040034	regulation of development, heterochronic	0.284902	0.723362	0	0	1	15
GO:0042816 vitamin B6 metabolic process	1	0.284902	0.14	0.067	Biological Process	GO:0042816	vitamin B6 metabolic process	0.284902	0.723362	0	0	1	15
GO:0042819 vitamin B6 biosynthetic process	1	0.284902	0.14	0.067	Biological Process	GO:0042819	vitamin B6 biosynthetic process	0.284902	0.723362	0	0	1	15
GO:0043255 regulation of carbohydrate biosynthetic process	1	0.284902	0.14	0.067	Biological Process	GO:0043255	regulation of carbohydrate biosynthetic process	0.284902	0.723362	0	0	1	15
GO:0044003 modification by symbiont of host morphology or physiology	1	0.284902	0.14	0.067	Biological Process	GO:0044003	modification by symbiont of host morphology or physiology	0.284902	0.723362	0	0	1	15
GO:0048235 pollen sperm cell differentiation	1	0.284902	0.14	0.067	Biological Process	GO:0048235	pollen sperm cell differentiation	0.284902	0.723362	0	0	1	15
GO:0051817 modification of morphology or physiology of other organism involved in symbiotic interaction	1	0.284902	0.14	0.067	Biological Process	GO:0051817	modification of morphology or physiology of other organism involved in symbiotic interaction	0.284902	0.723362	0	0	1	15
GO:0052018 modulation by symbiont of RNA levels in host	1	0.284902	0.14	0.067	Biological Process	GO:0052018	modulation by symbiont of RNA levels in host	0.284902	0.723362	0	0	1	15
GO:0052249 modulation of RNA levels in other organism involved in symbiotic interaction	1	0.284902	0.14	0.067	Biological Process	GO:0052249	modulation of RNA levels in other organism involved in symbiotic interaction	0.284902	0.723362	0	0	1	15
GO:1900424 regulation of defense response to bacterium	1	0.284902	0.14	0.067	Biological Process	GO:1900424	regulation of defense response to bacterium	0.284902	0.723362	0	0	1	15
GO:1900865 chloroplast RNA modification	1	0.284902	0.14	0.067	Biological Process	GO:1900865	chloroplast RNA modification	0.284902	0.723362	0	0	1	15
GO:0006979 response to oxidative stress	11	0.286092	1.545	0.027	Biological Process	GO:0006979	response to oxidative stress	0.286092	0.725154	0	0	11	405
GO:0072348 sulfur compound transport	2	0.286893	0.281	0.042	Biological Process	GO:0072348	sulfur compound transport	0.286893	0.725956	0	0	2	48
GO:0019318 hexose metabolic process	4	0.294136	0.562	0.032	Biological Process	GO:0019318	hexose metabolic process	0.294136	0.740901	0	0	4	124
GO:0009932 cell tip growth	2	0.295102	0.281	0.041	Biological Process	GO:0009932	cell tip growth	0.295102	0.740901	0	0	2	49
GO:0051261 protein depolymerization	2	0.295102	0.281	0.041	Biological Process	GO:0051261	protein depolymerization	0.295102	0.740901	0	0	2	49
GO:0009617 response to bacterium	5	0.29731	0.702	0.03	Biological Process	GO:0009617	response to bacterium	0.29731	0.740901	0	0	5	164
GO:0071215 cellular response to abscisic acid stimulus	4	0.299097	0.562	0.032	Biological Process	GO:0071215	cellular response to abscisic acid stimulus	0.299097	0.740901	0	0	4	125
GO:0000184 nuclear-transcribed mRNA catabolic process, nonsense-mediated decay	1	0.300715	0.14	0.062	Biological Process	GO:0000184	nuclear-transcribed mRNA catabolic process, nonsense-mediated decay	0.300715	0.740901	0	0	1	16
GO:0000245 spliceosomal complex assembly	1	0.300715	0.14	0.062	Biological Process	GO:0000245	spliceosomal complex assembly	0.300715	0.740901	0	0	1	16
GO:0006376 mRNA splice site selection	1	0.300715	0.14	0.062	Biological Process	GO:0006376	mRNA splice site selection	0.300715	0.740901	0	0	1	16
GO:0006433 prolyl-tRNA aminoacylation	1	0.300715	0.14	0.062	Biological Process	GO:0006433	prolyl-tRNA aminoacylation	0.300715	0.740901	0	0	1	16
GO:0007032 endosome organization	1	0.300715	0.14	0.062	Biological Process	GO:0007032	endosome organization	0.300715	0.740901	0	0	1	16
GO:0009638 phototropism	1	0.300715	0.14	0.062	Biological Process	GO:0009638	phototropism	0.300715	0.740901	0	0	1	16
GO:0017006 protein-tetrapyrrole linkage	1	0.300715	0.14	0.062	Biological Process	GO:0017006	protein-tetrapyrrole linkage	0.300715	0.740901	0	0	1	16
GO:0032543 mitochondrial translation	1	0.300715	0.14	0.062	Biological Process	GO:0032543	mitochondrial translation	0.300715	0.740901	0	0	1	16
GO:0040011 locomotion	1	0.300715	0.14	0.062	Biological Process	GO:0040011	locomotion	0.300715	0.740901	0	0	1	16
GO:0051341 regulation of oxidoreductase activity	1	0.300715	0.14	0.062	Biological Process	GO:0051341	regulation of oxidoreductase activity	0.300715	0.740901	0	0	1	16
GO:0097034 mitochondrial respiratory chain complex IV biogenesis	1	0.300715	0.14	0.062	Biological Process	GO:0097034	mitochondrial respiratory chain complex IV biogenesis	0.300715	0.740901	0	0	1	16
GO:0006807 nitrogen compound metabolic process	210	0.302026	29.494	0.023	Biological Process	GO:0006807	nitrogen compound metabolic process	0.302026	0.740901	0	0	210	9201
GO:0006261 DNA-dependent DNA replication	3	0.302196	0.421	0.034	Biological Process	GO:0006261	DNA-dependent DNA replication	0.302196	0.740901	0	0	3	87
GO:0044242 cellular lipid catabolic process	3	0.302196	0.421	0.034	Biological Process	GO:0044242	cellular lipid catabolic process	0.302196	0.740901	0	0	3	87
GO:0044264 cellular polysaccharide metabolic process	12	0.305124	1.685	0.026	Biological Process	GO:0044264	cellular polysaccharide metabolic process	0.305124	0.744955	0	0	12	454
GO:0010393 galacturonan metabolic process	9	0.305342	1.264	0.027	Biological Process	GO:0010393	galacturonan metabolic process	0.305342	0.744955	0	0	9	329
GO:0045488 pectin metabolic process	9	0.305342	1.264	0.027	Biological Process	GO:0045488	pectin metabolic process	0.305342	0.744955	0	0	9	329
GO:0000096 sulfur amino acid metabolic process	3	0.308247	0.421	0.034	Biological Process	GO:0000096	sulfur amino acid metabolic process	0.308247	0.749601	0	0	3	88
GO:0007034 vacuolar transport	3	0.308247	0.421	0.034	Biological Process	GO:0007034	vacuolar transport	0.308247	0.749601	0	0	3	88
GO:0010035 response to inorganic substance	7	0.309809	0.983	0.028	Biological Process	GO:0010035	response to inorganic substance	0.309809	0.751239	0	0	7	248
GO:0070887 cellular response to chemical stimulus	16	0.309924	2.247	0.026	Biological Process	GO:0070887	cellular response to chemical stimulus	0.309924	0.751239	0	0	16	625
GO:0097164 ammonium ion metabolic process	2	0.311473	0.281	0.039	Biological Process	GO:0097164	ammonium ion metabolic process	0.311473	0.751804	0	0	2	51
GO:0009059 macromolecule biosynthetic process	145	0.314472	20.365	0.023	Biological Process	GO:0009059	macromolecule biosynthetic process	0.314472	0.751804	0	0	145	6312
GO:0030243 cellulose metabolic process	5	0.314557	0.702	0.03	Biological Process	GO:0030243	cellulose metabolic process	0.314557	0.751804	0	0	5	168
GO:0007050 cell cycle arrest	1	0.316179	0.14	0.059	Biological Process	GO:0007050	cell cycle arrest	0.316179	0.751804	0	0	1	17
GO:0009668 plastid membrane organization	1	0.316179	0.14	0.059	Biological Process	GO:0009668	plastid membrane organization	0.316179	0.751804	0	0	1	17
GO:0010027 thylakoid membrane organization	1	0.316179	0.14	0.059	Biological Process	GO:0010027	thylakoid membrane organization	0.316179	0.751804	0	0	1	17
GO:0035195 gene silencing by miRNA	1	0.316179	0.14	0.059	Biological Process	GO:0035195	gene silencing by miRNA	0.316179	0.751804	0	0	1	17
GO:0045324 late endosome to vacuole transport	1	0.316179	0.14	0.059	Biological Process	GO:0045324	late endosome to vacuole transport	0.316179	0.751804	0	0	1	17
GO:0045926 negative regulation of growth	1	0.316179	0.14	0.059	Biological Process	GO:0045926	negative regulation of growth	0.316179	0.751804	0	0	1	17
GO:0048574 long-day photoperiodism, flowering	1	0.316179	0.14	0.059	Biological Process	GO:0048574	long-day photoperiodism, flowering	0.316179	0.751804	0	0	1	17
GO:0072529 pyrimidine-containing compound catabolic process	1	0.316179	0.14	0.059	Biological Process	GO:0072529	pyrimidine-containing compound catabolic process	0.316179	0.751804	0	0	1	17
GO:2000028 regulation of photoperiodism, flowering	1	0.316179	0.14	0.059	Biological Process	GO:2000028	regulation of photoperiodism, flowering	0.316179	0.751804	0	0	1	17
GO:0005976 polysaccharide metabolic process	20	0.318408	2.809	0.025	Biological Process	GO:0005976	polysaccharide metabolic process	0.318408	0.752839	0	0	20	800
GO:0060560 developmental growth involved in morphogenesis	5	0.318889	0.702	0.03	Biological Process	GO:0060560	developmental growth involved in morphogenesis	0.318889	0.752839	0	0	5	169
GO:0006402 mRNA catabolic process	2	0.31963	0.281	0.038	Biological Process	GO:0006402	mRNA catabolic process	0.31963	0.752839	0	0	2	52
GO:0019751 polyol metabolic process	2	0.31963	0.281	0.038	Biological Process	GO:0019751	polyol metabolic process	0.31963	0.752839	0	0	2	52
GO:0031349 positive regulation of defense response	2	0.31963	0.281	0.038	Biological Process	GO:0031349	positive regulation of defense response	0.31963	0.752839	0	0	2	52
GO:0048527 lateral root development	2	0.31963	0.281	0.038	Biological Process	GO:0048527	lateral root development	0.31963	0.752839	0	0	2	52
GO:0006725 cellular aromatic compound metabolic process	166	0.320332	23.315	0.023	Biological Process	GO:0006725	cellular aromatic compound metabolic process	0.320332	0.753307	0	0	166	7258
GO:0006790 sulfur compound metabolic process	8	0.325798	1.124	0.027	Biological Process	GO:0006790	sulfur compound metabolic process	0.325798	0.764962	0	0	8	294
GO:0048523 negative regulation of cellular process	11	0.326487	1.545	0.026	Biological Process	GO:0048523	negative regulation of cellular process	0.326487	0.764965	0	0	11	420
GO:0006338 chromatin remodeling	2	0.327763	0.281	0.038	Biological Process	GO:0006338	chromatin remodeling	0.327763	0.764965	0	0	2	53
GO:0070838 divalent metal ion transport	4	0.329034	0.562	0.031	Biological Process	GO:0070838	divalent metal ion transport	0.329034	0.764965	0	0	4	131
GO:0072511 divalent inorganic cation transport	4	0.329034	0.562	0.031	Biological Process	GO:0072511	divalent inorganic cation transport	0.329034	0.764965	0	0	4	131
GO:0006561 proline biosynthetic process	1	0.331301	0.14	0.056	Biological Process	GO:0006561	proline biosynthetic process	0.331301	0.764965	0	0	1	18
GO:0008655 pyrimidine-containing compound salvage	1	0.331301	0.14	0.056	Biological Process	GO:0008655	pyrimidine-containing compound salvage	0.331301	0.764965	0	0	1	18
GO:0016575 histone deacetylation	1	0.331301	0.14	0.056	Biological Process	GO:0016575	histone deacetylation	0.331301	0.764965	0	0	1	18
GO:0035821 modification of morphology or physiology of other organism	1	0.331301	0.14	0.056	Biological Process	GO:0035821	modification of morphology or physiology of other organism	0.331301	0.764965	0	0	1	18
GO:0090421 embryonic meristem initiation	1	0.331301	0.14	0.056	Biological Process	GO:0090421	embryonic meristem initiation	0.331301	0.764965	0	0	1	18
GO:0009719 response to endogenous stimulus	25	0.331808	3.511	0.024	Biological Process	GO:0009719	response to endogenous stimulus	0.331808	0.764965	0	0	25	1023
GO:0009142 nucleoside triphosphate biosynthetic process	5	0.331928	0.702	0.029	Biological Process	GO:0009142	nucleoside triphosphate biosynthetic process	0.331928	0.764965	0	0	5	172
GO:0009201 ribonucleoside triphosphate biosynthetic process	5	0.331928	0.702	0.029	Biological Process	GO:0009201	ribonucleoside triphosphate biosynthetic process	0.331928	0.764965	0	0	5	172
GO:0016192 vesicle-mediated transport	17	0.334499	2.388	0.025	Biological Process	GO:0016192	vesicle-mediated transport	0.334499	0.768725	0	0	17	679
GO:0051301 cell division	7	0.334585	0.983	0.027	Biological Process	GO:0051301	cell division	0.334585	0.768725	0	0	7	255
GO:1901360 organic cyclic compound metabolic process	168	0.335934	23.596	0.023	Biological Process	GO:1901360	organic cyclic compound metabolic process	0.335934	0.770641	0	0	168	7369
GO:0006109 regulation of carbohydrate metabolic process	1	0.34609	0.14	0.053	Biological Process	GO:0006109	regulation of carbohydrate metabolic process	0.34609	0.781965	0	0	1	19
GO:0006265 DNA topological change	1	0.34609	0.14	0.053	Biological Process	GO:0006265	DNA topological change	0.34609	0.781965	0	0	1	19
GO:0006772 thiamine metabolic process	1	0.34609	0.14	0.053	Biological Process	GO:0006772	thiamine metabolic process	0.34609	0.781965	0	0	1	19
GO:0010020 chloroplast fission	1	0.34609	0.14	0.053	Biological Process	GO:0010020	chloroplast fission	0.34609	0.781965	0	0	1	19
GO:0030865 cortical cytoskeleton organization	1	0.34609	0.14	0.053	Biological Process	GO:0030865	cortical cytoskeleton organization	0.34609	0.781965	0	0	1	19
GO:0042723 thiamine-containing compound metabolic process	1	0.34609	0.14	0.053	Biological Process	GO:0042723	thiamine-containing compound metabolic process	0.34609	0.781965	0	0	1	19
GO:0043174 nucleoside salvage	1	0.34609	0.14	0.053	Biological Process	GO:0043174	nucleoside salvage	0.34609	0.781965	0	0	1	19
GO:0043572 plastid fission	1	0.34609	0.14	0.053	Biological Process	GO:0043572	plastid fission	0.34609	0.781965	0	0	1	19
GO:1901070 guanosine-containing compound biosynthetic process	1	0.34609	0.14	0.053	Biological Process	GO:1901070	guanosine-containing compound biosynthetic process	0.34609	0.781965	0	0	1	19
GO:2000377 regulation of reactive oxygen species metabolic process	1	0.34609	0.14	0.053	Biological Process	GO:2000377	regulation of reactive oxygen species metabolic process	0.34609	0.781965	0	0	1	19
GO:0048731 system development	29	0.347006	4.073	0.024	Biological Process	GO:0048731	system development	0.347006	0.782854	0	0	29	1206
GO:0044710 single-organism metabolic process	192	0.347549	26.966	0.023	Biological Process	GO:0044710	single-organism metabolic process	0.347549	0.782899	0	0	192	8461
GO:0048581 negative regulation of post-embryonic development	2	0.351991	0.281	0.036	Biological Process	GO:0048581	negative regulation of post-embryonic development	0.351991	0.791714	0	0	2	56
GO:0015980 energy derivation by oxidation of organic compounds	5	0.353756	0.702	0.028	Biological Process	GO:0015980	energy derivation by oxidation of organic compounds	0.353756	0.794274	0	0	5	177
GO:1903825 organic acid transmembrane transport	3	0.356672	0.421	0.031	Biological Process	GO:1903825	organic acid transmembrane transport	0.356672	0.794274	0	0	3	96
GO:0042254 ribosome biogenesis	6	0.359576	0.843	0.027	Biological Process	GO:0042254	ribosome biogenesis	0.359576	0.794274	0	0	6	220
GO:0010150 leaf senescence	2	0.360001	0.281	0.035	Biological Process	GO:0010150	leaf senescence	0.360001	0.794274	0	0	2	57
GO:0034047 regulation of protein phosphatase type 2A activity	2	0.360001	0.281	0.035	Biological Process	GO:0034047	regulation of protein phosphatase type 2A activity	0.360001	0.794274	0	0	2	57
GO:0006476 protein deacetylation	1	0.360552	0.14	0.05	Biological Process	GO:0006476	protein deacetylation	0.360552	0.794274	0	0	1	20
GO:0006621 protein retention in ER lumen	1	0.360552	0.14	0.05	Biological Process	GO:0006621	protein retention in ER lumen	0.360552	0.794274	0	0	1	20
GO:0009071 serine family amino acid catabolic process	1	0.360552	0.14	0.05	Biological Process	GO:0009071	serine family amino acid catabolic process	0.360552	0.794274	0	0	1	20
GO:0015976 carbon utilization	1	0.360552	0.14	0.05	Biological Process	GO:0015976	carbon utilization	0.360552	0.794274	0	0	1	20
GO:0016558 protein import into peroxisome matrix	1	0.360552	0.14	0.05	Biological Process	GO:0016558	protein import into peroxisome matrix	0.360552	0.794274	0	0	1	20
GO:0035437 maintenance of protein localization in endoplasmic reticulum	1	0.360552	0.14	0.05	Biological Process	GO:0035437	maintenance of protein localization in endoplasmic reticulum	0.360552	0.794274	0	0	1	20
GO:0035601 protein deacylation	1	0.360552	0.14	0.05	Biological Process	GO:0035601	protein deacylation	0.360552	0.794274	0	0	1	20
GO:0051220 cytoplasmic sequestering of protein	1	0.360552	0.14	0.05	Biological Process	GO:0051220	cytoplasmic sequestering of protein	0.360552	0.794274	0	0	1	20
GO:0071941 nitrogen cycle metabolic process	1	0.360552	0.14	0.05	Biological Process	GO:0071941	nitrogen cycle metabolic process	0.360552	0.794274	0	0	1	20
GO:0071310 cellular response to organic substance	14	0.362374	1.966	0.025	Biological Process	GO:0071310	cellular response to organic substance	0.362374	0.797116	0	0	14	562
GO:0072594 establishment of protein localization to organelle	5	0.366886	0.702	0.028	Biological Process	GO:0072594	establishment of protein localization to organelle	0.366886	0.804154	0	0	5	180
GO:0034637 cellular carbohydrate biosynthetic process	9	0.366897	1.264	0.026	Biological Process	GO:0034637	cellular carbohydrate biosynthetic process	0.366897	0.804154	0	0	9	349
GO:0033365 protein localization to organelle	6	0.367435	0.843	0.027	Biological Process	GO:0033365	protein localization to organelle	0.367435	0.804154	0	0	6	222
GO:0051276 chromosome organization	13	0.36772	1.826	0.025	Biological Process	GO:0051276	chromosome organization	0.36772	0.804154	0	0	13	521
GO:0006357 regulation of transcription from RNA polymerase II promoter	3	0.368729	0.421	0.031	Biological Process	GO:0006357	regulation of transcription from RNA polymerase II promoter	0.368729	0.805184	0	0	3	98
GO:0046483 heterocycle metabolic process	162	0.370987	22.753	0.023	Biological Process	GO:0046483	heterocycle metabolic process	0.370987	0.806559	0	0	162	7147
GO:0042221 response to chemical	43	0.373163	6.039	0.023	Biological Process	GO:0042221	response to chemical	0.373163	0.806559	0	0	43	1839
GO:0033108 mitochondrial respiratory chain complex assembly	1	0.374694	0.14	0.048	Biological Process	GO:0033108	mitochondrial respiratory chain complex assembly	0.374694	0.806559	0	0	1	21
GO:0042023 DNA endoreduplication	1	0.374694	0.14	0.048	Biological Process	GO:0042023	DNA endoreduplication	0.374694	0.806559	0	0	1	21
GO:0051668 localization within membrane	1	0.374694	0.14	0.048	Biological Process	GO:0051668	localization within membrane	0.374694	0.806559	0	0	1	21
GO:1902591 single-organism membrane budding	1	0.374694	0.14	0.048	Biological Process	GO:1902591	single-organism membrane budding	0.374694	0.806559	0	0	1	21
GO:0022411 cellular component disassembly	3	0.374743	0.421	0.03	Biological Process	GO:0022411	cellular component disassembly	0.374743	0.806559	0	0	3	99
GO:0032984 macromolecular complex disassembly	3	0.374743	0.421	0.03	Biological Process	GO:0032984	macromolecular complex disassembly	0.374743	0.806559	0	0	3	99
GO:0043241 protein complex disassembly	3	0.374743	0.421	0.03	Biological Process	GO:0043241	protein complex disassembly	0.374743	0.806559	0	0	3	99
GO:0043624 cellular protein complex disassembly	3	0.374743	0.421	0.03	Biological Process	GO:0043624	cellular protein complex disassembly	0.374743	0.806559	0	0	3	99
GO:0010087 phloem or xylem histogenesis	3	0.386735	0.421	0.03	Biological Process	GO:0010087	phloem or xylem histogenesis	0.386735	0.821331	0	0	3	101
GO:0006014 D-ribose metabolic process	1	0.388524	0.14	0.045	Biological Process	GO:0006014	D-ribose metabolic process	0.388524	0.821331	0	0	1	22
GO:0006298 mismatch repair	1	0.388524	0.14	0.045	Biological Process	GO:0006298	mismatch repair	0.388524	0.821331	0	0	1	22
GO:0009853 photorespiration	1	0.388524	0.14	0.045	Biological Process	GO:0009853	photorespiration	0.388524	0.821331	0	0	1	22
GO:0009863 salicylic acid mediated signaling pathway	1	0.388524	0.14	0.045	Biological Process	GO:0009863	salicylic acid mediated signaling pathway	0.388524	0.821331	0	0	1	22
GO:0010050 vegetative phase change	1	0.388524	0.14	0.045	Biological Process	GO:0010050	vegetative phase change	0.388524	0.821331	0	0	1	22
GO:0010267 production of ta-siRNAs involved in RNA interference	1	0.388524	0.14	0.045	Biological Process	GO:0010267	production of ta-siRNAs involved in RNA interference	0.388524	0.821331	0	0	1	22
GO:0016125 sterol metabolic process	1	0.388524	0.14	0.045	Biological Process	GO:0016125	sterol metabolic process	0.388524	0.821331	0	0	1	22
GO:0051656 establishment of organelle localization	1	0.388524	0.14	0.045	Biological Process	GO:0051656	establishment of organelle localization	0.388524	0.821331	0	0	1	22
GO:0071446 cellular response to salicylic acid stimulus	1	0.388524	0.14	0.045	Biological Process	GO:0071446	cellular response to salicylic acid stimulus	0.388524	0.821331	0	0	1	22
GO:0006479 protein methylation	4	0.389187	0.562	0.028	Biological Process	GO:0006479	protein methylation	0.389187	0.821331	0	0	4	143
GO:0008213 protein alkylation	4	0.389187	0.562	0.028	Biological Process	GO:0008213	protein alkylation	0.389187	0.821331	0	0	4	143
GO:0010876 lipid localization	4	0.389187	0.562	0.028	Biological Process	GO:0010876	lipid localization	0.389187	0.821331	0	0	4	143
GO:0006857 oligopeptide transport	2	0.39165	0.281	0.033	Biological Process	GO:0006857	oligopeptide transport	0.39165	0.821331	0	0	2	61
GO:0008154 actin polymerization or depolymerization	2	0.39165	0.281	0.033	Biological Process	GO:0008154	actin polymerization or depolymerization	0.39165	0.821331	0	0	2	61
GO:0009723 response to ethylene	2	0.39165	0.281	0.033	Biological Process	GO:0009723	response to ethylene	0.39165	0.821331	0	0	2	61
GO:0010260 organ senescence	2	0.39165	0.281	0.033	Biological Process	GO:0010260	organ senescence	0.39165	0.821331	0	0	2	61
GO:0015833 peptide transport	2	0.39165	0.281	0.033	Biological Process	GO:0015833	peptide transport	0.39165	0.821331	0	0	2	61
GO:0051336 regulation of hydrolase activity	7	0.392024	0.983	0.026	Biological Process	GO:0051336	regulation of hydrolase activity	0.392024	0.821331	0	0	7	271
GO:0009755 hormone-mediated signaling pathway	12	0.394717	1.685	0.025	Biological Process	GO:0009755	hormone-mediated signaling pathway	0.394717	0.824051	0	0	12	488
GO:0030001 metal ion transport	15	0.395126	2.107	0.024	Biological Process	GO:0030001	metal ion transport	0.395126	0.824051	0	0	15	619
GO:0016049 cell growth	7	0.395629	0.983	0.026	Biological Process	GO:0016049	cell growth	0.395629	0.824051	0	0	7	272
GO:0018193 peptidyl-amino acid modification	11	0.396022	1.545	0.025	Biological Process	GO:0018193	peptidyl-amino acid modification	0.396022	0.824051	0	0	11	445
GO:0099402 plant organ development	15	0.397509	2.107	0.024	Biological Process	GO:0099402	plant organ development	0.397509	0.824051	0	0	15	620
GO:0015985 energy coupled proton transport, down electrochemical gradient	3	0.398672	0.421	0.029	Biological Process	GO:0015985	energy coupled proton transport, down electrochemical gradient	0.398672	0.824051	0	0	3	103
GO:0015986 ATP synthesis coupled proton transport	3	0.398672	0.421	0.029	Biological Process	GO:0015986	ATP synthesis coupled proton transport	0.398672	0.824051	0	0	3	103
GO:0009225 nucleotide-sugar metabolic process	2	0.399453	0.281	0.032	Biological Process	GO:0009225	nucleotide-sugar metabolic process	0.399453	0.824051	0	0	2	62
GO:0048528 post-embryonic root development	2	0.399453	0.281	0.032	Biological Process	GO:0048528	post-embryonic root development	0.399453	0.824051	0	0	2	62
GO:0006549 isoleucine metabolic process	1	0.402049	0.14	0.043	Biological Process	GO:0006549	isoleucine metabolic process	0.402049	0.824051	0	0	1	23
GO:0007129 synapsis	1	0.402049	0.14	0.043	Biological Process	GO:0007129	synapsis	0.402049	0.824051	0	0	1	23
GO:0009097 isoleucine biosynthetic process	1	0.402049	0.14	0.043	Biological Process	GO:0009097	isoleucine biosynthetic process	0.402049	0.824051	0	0	1	23
GO:0043101 purine-containing compound salvage	1	0.402049	0.14	0.043	Biological Process	GO:0043101	purine-containing compound salvage	0.402049	0.824051	0	0	1	23
GO:0045143 homologous chromosome segregation	1	0.402049	0.14	0.043	Biological Process	GO:0045143	homologous chromosome segregation	0.402049	0.824051	0	0	1	23
GO:0000902 cell morphogenesis	6	0.402845	0.843	0.026	Biological Process	GO:0000902	cell morphogenesis	0.402845	0.824051	0	0	6	231
GO:0006139 nucleobase-containing compound metabolic process	151	0.402945	21.208	0.023	Biological Process	GO:0006139	nucleobase-containing compound metabolic process	0.402945	0.824051	0	0	151	6694
GO:0048519 negative regulation of biological process	20	0.405105	2.809	0.024	Biological Process	GO:0048519	negative regulation of biological process	0.405105	0.824051	0	0	20	843
GO:0009081 branched-chain amino acid metabolic process	2	0.40721	0.281	0.032	Biological Process	GO:0009081	branched-chain amino acid metabolic process	0.40721	0.824051	0	0	2	63
GO:0034599 cellular response to oxidative stress	2	0.40721	0.281	0.032	Biological Process	GO:0034599	cellular response to oxidative stress	0.40721	0.824051	0	0	2	63
GO:0043648 dicarboxylic acid metabolic process	4	0.409127	0.562	0.027	Biological Process	GO:0043648	dicarboxylic acid metabolic process	0.409127	0.824051	0	0	4	147
GO:1901137 carbohydrate derivative biosynthetic process	14	0.40918	1.966	0.024	Biological Process	GO:1901137	carbohydrate derivative biosynthetic process	0.40918	0.824051	0	0	14	581
GO:0034645 cellular macromolecule biosynthetic process	140	0.409629	19.663	0.023	Biological Process	GO:0034645	cellular macromolecule biosynthetic process	0.409629	0.824051	0	0	140	6208
GO:0048856 anatomical structure development	40	0.410039	5.618	0.023	Biological Process	GO:0048856	anatomical structure development	0.410039	0.824051	0	0	40	1732
GO:0034655 nucleobase-containing compound catabolic process	3	0.410544	0.421	0.029	Biological Process	GO:0034655	nucleobase-containing compound catabolic process	0.410544	0.824051	0	0	3	105
GO:0071705 nitrogen compound transport	9	0.410742	1.264	0.025	Biological Process	GO:0071705	nitrogen compound transport	0.410742	0.824051	0	0	9	363
GO:0032870 cellular response to hormone stimulus	12	0.413519	1.685	0.024	Biological Process	GO:0032870	cellular response to hormone stimulus	0.413519	0.824051	0	0	12	495
GO:0071495 cellular response to endogenous stimulus	12	0.413519	1.685	0.024	Biological Process	GO:0071495	cellular response to endogenous stimulus	0.413519	0.824051	0	0	12	495
GO:0051188 cofactor biosynthetic process	7	0.413649	0.983	0.025	Biological Process	GO:0051188	cofactor biosynthetic process	0.413649	0.824051	0	0	7	277
GO:0006560 proline metabolic process	1	0.415275	0.14	0.042	Biological Process	GO:0006560	proline metabolic process	0.415275	0.824051	0	0	1	24
GO:0006625 protein targeting to peroxisome	1	0.415275	0.14	0.042	Biological Process	GO:0006625	protein targeting to peroxisome	0.415275	0.824051	0	0	1	24
GO:0010091 trichome branching	1	0.415275	0.14	0.042	Biological Process	GO:0010091	trichome branching	0.415275	0.824051	0	0	1	24
GO:0022412 cellular process involved in reproduction in multicellular organism	1	0.415275	0.14	0.042	Biological Process	GO:0022412	cellular process involved in reproduction in multicellular organism	0.415275	0.824051	0	0	1	24
GO:0043069 negative regulation of programmed cell death	1	0.415275	0.14	0.042	Biological Process	GO:0043069	negative regulation of programmed cell death	0.415275	0.824051	0	0	1	24
GO:0055046 microgametogenesis	1	0.415275	0.14	0.042	Biological Process	GO:0055046	microgametogenesis	0.415275	0.824051	0	0	1	24
GO:0072595 maintenance of protein localization in organelle	1	0.415275	0.14	0.042	Biological Process	GO:0072595	maintenance of protein localization in organelle	0.415275	0.824051	0	0	1	24
GO:0072662 protein localization to peroxisome	1	0.415275	0.14	0.042	Biological Process	GO:0072662	protein localization to peroxisome	0.415275	0.824051	0	0	1	24
GO:0072663 establishment of protein localization to peroxisome	1	0.415275	0.14	0.042	Biological Process	GO:0072663	establishment of protein localization to peroxisome	0.415275	0.824051	0	0	1	24
GO:0090503 RNA phosphodiester bond hydrolysis, exonucleolytic	1	0.415275	0.14	0.042	Biological Process	GO:0090503	RNA phosphodiester bond hydrolysis, exonucleolytic	0.415275	0.824051	0	0	1	24
GO:0010033 response to organic substance	27	0.415569	3.792	0.023	Biological Process	GO:0010033	response to organic substance	0.415569	0.824051	0	0	27	1158
GO:0006352 DNA-templated transcription, initiation	3	0.416453	0.421	0.028	Biological Process	GO:0006352	DNA-templated transcription, initiation	0.416453	0.824051	0	0	3	106
GO:0072524 pyridine-containing compound metabolic process	6	0.418554	0.843	0.026	Biological Process	GO:0072524	pyridine-containing compound metabolic process	0.418554	0.824051	0	0	6	235
GO:0009145 purine nucleoside triphosphate biosynthetic process	4	0.419048	0.562	0.027	Biological Process	GO:0009145	purine nucleoside triphosphate biosynthetic process	0.419048	0.824051	0	0	4	149
GO:0009206 purine ribonucleoside triphosphate biosynthetic process	4	0.419048	0.562	0.027	Biological Process	GO:0009206	purine ribonucleoside triphosphate biosynthetic process	0.419048	0.824051	0	0	4	149
GO:0022613 ribonucleoprotein complex biogenesis	8	0.422337	1.124	0.025	Biological Process	GO:0022613	ribonucleoprotein complex biogenesis	0.422337	0.824051	0	0	8	323
GO:0006448 regulation of translational elongation	2	0.422574	0.281	0.031	Biological Process	GO:0006448	regulation of translational elongation	0.422574	0.824051	0	0	2	65
GO:0009894 regulation of catabolic process	2	0.422574	0.281	0.031	Biological Process	GO:0009894	regulation of catabolic process	0.422574	0.824051	0	0	2	65
GO:0043087 regulation of GTPase activity	4	0.423994	0.562	0.027	Biological Process	GO:0043087	regulation of GTPase activity	0.423994	0.824051	0	0	4	150
GO:0071555 cell wall organization	16	0.425759	2.247	0.024	Biological Process	GO:0071555	cell wall organization	0.425759	0.824051	0	0	16	676
GO:0009259 ribonucleotide metabolic process	11	0.426987	1.545	0.024	Biological Process	GO:0009259	ribonucleotide metabolic process	0.426987	0.824051	0	0	11	456
GO:0007275 multicellular organism development	41	0.428055	5.758	0.023	Biological Process	GO:0007275	multicellular organism development	0.428055	0.824051	0	0	41	1789
GO:0006188 IMP biosynthetic process	1	0.428208	0.14	0.04	Biological Process	GO:0006188	IMP biosynthetic process	0.428208	0.824051	0	0	1	25
GO:0009756 carbohydrate mediated signaling	1	0.428208	0.14	0.04	Biological Process	GO:0009756	carbohydrate mediated signaling	0.428208	0.824051	0	0	1	25
GO:0010182 sugar mediated signaling pathway	1	0.428208	0.14	0.04	Biological Process	GO:0010182	sugar mediated signaling pathway	0.428208	0.824051	0	0	1	25
GO:0010214 seed coat development	1	0.428208	0.14	0.04	Biological Process	GO:0010214	seed coat development	0.428208	0.824051	0	0	1	25
GO:0019359 nicotinamide nucleotide biosynthetic process	1	0.428208	0.14	0.04	Biological Process	GO:0019359	nicotinamide nucleotide biosynthetic process	0.428208	0.824051	0	0	1	25
GO:0019363 pyridine nucleotide biosynthetic process	1	0.428208	0.14	0.04	Biological Process	GO:0019363	pyridine nucleotide biosynthetic process	0.428208	0.824051	0	0	1	25
GO:0031365 N-terminal protein amino acid modification	1	0.428208	0.14	0.04	Biological Process	GO:0031365	N-terminal protein amino acid modification	0.428208	0.824051	0	0	1	25
GO:0042274 ribosomal small subunit biogenesis	1	0.428208	0.14	0.04	Biological Process	GO:0042274	ribosomal small subunit biogenesis	0.428208	0.824051	0	0	1	25
GO:0043574 peroxisomal transport	1	0.428208	0.14	0.04	Biological Process	GO:0043574	peroxisomal transport	0.428208	0.824051	0	0	1	25
GO:0044764 multi-organism cellular process	1	0.428208	0.14	0.04	Biological Process	GO:0044764	multi-organism cellular process	0.428208	0.824051	0	0	1	25
GO:0046040 IMP metabolic process	1	0.428208	0.14	0.04	Biological Process	GO:0046040	IMP metabolic process	0.428208	0.824051	0	0	1	25
GO:0090151 establishment of protein localization to mitochondrial membrane	1	0.428208	0.14	0.04	Biological Process	GO:0090151	establishment of protein localization to mitochondrial membrane	0.428208	0.824051	0	0	1	25
GO:0016579 protein deubiquitination	3	0.428212	0.421	0.028	Biological Process	GO:0016579	protein deubiquitination	0.428212	0.824051	0	0	3	108
GO:0006325 chromatin organization	8	0.429019	1.124	0.025	Biological Process	GO:0006325	chromatin organization	0.429019	0.824051	0	0	8	325
GO:0007568 aging	2	0.430179	0.281	0.03	Biological Process	GO:0007568	aging	0.430179	0.824051	0	0	2	66
GO:0042364 water-soluble vitamin biosynthetic process	2	0.430179	0.281	0.03	Biological Process	GO:0042364	water-soluble vitamin biosynthetic process	0.430179	0.824051	0	0	2	66
GO:0051241 negative regulation of multicellular organismal process	2	0.430179	0.281	0.03	Biological Process	GO:0051241	negative regulation of multicellular organismal process	0.430179	0.824051	0	0	2	66
GO:0050832 defense response to fungus	3	0.43406	0.421	0.028	Biological Process	GO:0050832	defense response to fungus	0.43406	0.827481	0	0	3	109
GO:0006260 DNA replication	6	0.434213	0.843	0.025	Biological Process	GO:0006260	DNA replication	0.434213	0.827481	0	0	6	239
GO:0051704 multi-organism process	15	0.435749	2.107	0.024	Biological Process	GO:0051704	multi-organism process	0.435749	0.827481	0	0	15	636
GO:0009888 tissue development	10	0.43867	1.404	0.024	Biological Process	GO:0009888	tissue development	0.43867	0.827481	0	0	10	416
GO:0006536 glutamate metabolic process	1	0.440856	0.14	0.038	Biological Process	GO:0006536	glutamate metabolic process	0.440856	0.827481	0	0	1	26
GO:0006553 lysine metabolic process	1	0.440856	0.14	0.038	Biological Process	GO:0006553	lysine metabolic process	0.440856	0.827481	0	0	1	26
GO:0007215 glutamate receptor signaling pathway	1	0.440856	0.14	0.038	Biological Process	GO:0007215	glutamate receptor signaling pathway	0.440856	0.827481	0	0	1	26
GO:0009085 lysine biosynthetic process	1	0.440856	0.14	0.038	Biological Process	GO:0009085	lysine biosynthetic process	0.440856	0.827481	0	0	1	26
GO:0009089 lysine biosynthetic process via diaminopimelate	1	0.440856	0.14	0.038	Biological Process	GO:0009089	lysine biosynthetic process via diaminopimelate	0.440856	0.827481	0	0	1	26
GO:0019216 regulation of lipid metabolic process	1	0.440856	0.14	0.038	Biological Process	GO:0019216	regulation of lipid metabolic process	0.440856	0.827481	0	0	1	26
GO:0032507 maintenance of protein location in cell	1	0.440856	0.14	0.038	Biological Process	GO:0032507	maintenance of protein location in cell	0.440856	0.827481	0	0	1	26
GO:0033500 carbohydrate homeostasis	1	0.440856	0.14	0.038	Biological Process	GO:0033500	carbohydrate homeostasis	0.440856	0.827481	0	0	1	26
GO:0035235 ionotropic glutamate receptor signaling pathway	1	0.440856	0.14	0.038	Biological Process	GO:0035235	ionotropic glutamate receptor signaling pathway	0.440856	0.827481	0	0	1	26
GO:0045185 maintenance of protein location	1	0.440856	0.14	0.038	Biological Process	GO:0045185	maintenance of protein location	0.440856	0.827481	0	0	1	26
GO:0046451 diaminopimelate metabolic process	1	0.440856	0.14	0.038	Biological Process	GO:0046451	diaminopimelate metabolic process	0.440856	0.827481	0	0	1	26
GO:0007389 pattern specification process	5	0.440987	0.702	0.025	Biological Process	GO:0007389	pattern specification process	0.440987	0.827481	0	0	5	197
GO:0051345 positive regulation of hydrolase activity	4	0.443668	0.562	0.026	Biological Process	GO:0051345	positive regulation of hydrolase activity	0.443668	0.827481	0	0	4	154
GO:0006475 internal protein amino acid acetylation	2	0.445227	0.281	0.029	Biological Process	GO:0006475	internal protein amino acid acetylation	0.445227	0.827481	0	0	2	68
GO:0009765 photosynthesis, light harvesting	2	0.445227	0.281	0.029	Biological Process	GO:0009765	photosynthesis, light harvesting	0.445227	0.827481	0	0	2	68
GO:0016573 histone acetylation	2	0.445227	0.281	0.029	Biological Process	GO:0016573	histone acetylation	0.445227	0.827481	0	0	2	68
GO:0018393 internal peptidyl-lysine acetylation	2	0.445227	0.281	0.029	Biological Process	GO:0018393	internal peptidyl-lysine acetylation	0.445227	0.827481	0	0	2	68
GO:0018394 peptidyl-lysine acetylation	2	0.445227	0.281	0.029	Biological Process	GO:0018394	peptidyl-lysine acetylation	0.445227	0.827481	0	0	2	68
GO:0042594 response to starvation	2	0.445227	0.281	0.029	Biological Process	GO:0042594	response to starvation	0.445227	0.827481	0	0	2	68
GO:0046165 alcohol biosynthetic process	2	0.445227	0.281	0.029	Biological Process	GO:0046165	alcohol biosynthetic process	0.445227	0.827481	0	0	2	68
GO:0070647 protein modification by small protein conjugation or removal	15	0.447707	2.107	0.023	Biological Process	GO:0070647	protein modification by small protein conjugation or removal	0.447707	0.83082	0	0	15	641
GO:0006694 steroid biosynthetic process	2	0.452667	0.281	0.029	Biological Process	GO:0006694	steroid biosynthetic process	0.452667	0.83082	0	0	2	69
GO:0034968 histone lysine methylation	2	0.452667	0.281	0.029	Biological Process	GO:0034968	histone lysine methylation	0.452667	0.83082	0	0	2	69
GO:0042886 amide transport	2	0.452667	0.281	0.029	Biological Process	GO:0042886	amide transport	0.452667	0.83082	0	0	2	69
GO:0006672 ceramide metabolic process	1	0.453225	0.14	0.037	Biological Process	GO:0006672	ceramide metabolic process	0.453225	0.83082	0	0	1	27
GO:0007006 mitochondrial membrane organization	1	0.453225	0.14	0.037	Biological Process	GO:0007006	mitochondrial membrane organization	0.453225	0.83082	0	0	1	27
GO:0018106 peptidyl-histidine phosphorylation	1	0.453225	0.14	0.037	Biological Process	GO:0018106	peptidyl-histidine phosphorylation	0.453225	0.83082	0	0	1	27
GO:0043650 dicarboxylic acid biosynthetic process	1	0.453225	0.14	0.037	Biological Process	GO:0043650	dicarboxylic acid biosynthetic process	0.453225	0.83082	0	0	1	27
GO:0051651 maintenance of location in cell	1	0.453225	0.14	0.037	Biological Process	GO:0051651	maintenance of location in cell	0.453225	0.83082	0	0	1	27
GO:0070192 chromosome organization involved in meiotic cell cycle	1	0.453225	0.14	0.037	Biological Process	GO:0070192	chromosome organization involved in meiotic cell cycle	0.453225	0.83082	0	0	1	27
GO:0043085 positive regulation of catalytic activity	6	0.453679	0.843	0.025	Biological Process	GO:0043085	positive regulation of catalytic activity	0.453679	0.83082	0	0	6	244
GO:0044093 positive regulation of molecular function	6	0.453679	0.843	0.025	Biological Process	GO:0044093	positive regulation of molecular function	0.453679	0.83082	0	0	6	244
GO:0009607 response to biotic stimulus	11	0.457903	1.545	0.024	Biological Process	GO:0009607	response to biotic stimulus	0.457903	0.837016	0	0	11	467
GO:0006414 translational elongation	5	0.458179	0.702	0.025	Biological Process	GO:0006414	translational elongation	0.458179	0.837016	0	0	5	201
GO:0033036 macromolecule localization	24	0.458765	3.371	0.023	Biological Process	GO:0033036	macromolecule localization	0.458765	0.837064	0	0	24	1048
GO:0044267 cellular protein metabolic process	154	0.459442	21.629	0.022	Biological Process	GO:0044267	cellular protein metabolic process	0.459442	0.83728	0	0	154	6899
GO:0006401 RNA catabolic process	2	0.46005	0.281	0.029	Biological Process	GO:0006401	RNA catabolic process	0.46005	0.837369	0	0	2	70
GO:0009308 amine metabolic process	5	0.462455	0.702	0.025	Biological Process	GO:0009308	amine metabolic process	0.462455	0.838809	0	0	5	202
GO:0032446 protein modification by small protein conjugation	12	0.464533	1.685	0.023	Biological Process	GO:0032446	protein modification by small protein conjugation	0.464533	0.838809	0	0	12	514
GO:0006383 transcription from RNA polymerase III promoter	1	0.465321	0.14	0.036	Biological Process	GO:0006383	transcription from RNA polymerase III promoter	0.465321	0.838809	0	0	1	28
GO:0006904 vesicle docking involved in exocytosis	1	0.465321	0.14	0.036	Biological Process	GO:0006904	vesicle docking involved in exocytosis	0.465321	0.838809	0	0	1	28
GO:0010162 seed dormancy process	1	0.465321	0.14	0.036	Biological Process	GO:0010162	seed dormancy process	0.465321	0.838809	0	0	1	28
GO:0022611 dormancy process	1	0.465321	0.14	0.036	Biological Process	GO:0022611	dormancy process	0.465321	0.838809	0	0	1	28
GO:0044786 cell cycle DNA replication	1	0.465321	0.14	0.036	Biological Process	GO:0044786	cell cycle DNA replication	0.465321	0.838809	0	0	1	28
GO:0098732 macromolecule deacylation	1	0.465321	0.14	0.036	Biological Process	GO:0098732	macromolecule deacylation	0.465321	0.838809	0	0	1	28
GO:0051093 negative regulation of developmental process	2	0.467374	0.281	0.028	Biological Process	GO:0051093	negative regulation of developmental process	0.467374	0.841498	0	0	2	71
GO:0090304 nucleic acid metabolic process	131	0.469941	18.399	0.022	Biological Process	GO:0090304	nucleic acid metabolic process	0.469941	0.842565	0	0	131	5874
GO:0030258 lipid modification	5	0.475219	0.702	0.024	Biological Process	GO:0030258	lipid modification	0.475219	0.842565	0	0	5	205
GO:0042545 cell wall modification	5	0.475219	0.702	0.024	Biological Process	GO:0042545	cell wall modification	0.475219	0.842565	0	0	5	205
GO:0006525 arginine metabolic process	1	0.477149	0.14	0.034	Biological Process	GO:0006525	arginine metabolic process	0.477149	0.842565	0	0	1	29
GO:0006890 retrograde vesicle-mediated transport, Golgi to ER	1	0.477149	0.14	0.034	Biological Process	GO:0006890	retrograde vesicle-mediated transport, Golgi to ER	0.477149	0.842565	0	0	1	29
GO:0007276 gamete generation	1	0.477149	0.14	0.034	Biological Process	GO:0007276	gamete generation	0.477149	0.842565	0	0	1	29
GO:0009694 jasmonic acid metabolic process	1	0.477149	0.14	0.034	Biological Process	GO:0009694	jasmonic acid metabolic process	0.477149	0.842565	0	0	1	29
GO:0009736 cytokinin-activated signaling pathway	1	0.477149	0.14	0.034	Biological Process	GO:0009736	cytokinin-activated signaling pathway	0.477149	0.842565	0	0	1	29
GO:0009910 negative regulation of flower development	1	0.477149	0.14	0.034	Biological Process	GO:0009910	negative regulation of flower development	0.477149	0.842565	0	0	1	29
GO:0030641 regulation of cellular pH	1	0.477149	0.14	0.034	Biological Process	GO:0030641	regulation of cellular pH	0.477149	0.842565	0	0	1	29
GO:0048232 male gamete generation	1	0.477149	0.14	0.034	Biological Process	GO:0048232	male gamete generation	0.477149	0.842565	0	0	1	29
GO:0051453 regulation of intracellular pH	1	0.477149	0.14	0.034	Biological Process	GO:0051453	regulation of intracellular pH	0.477149	0.842565	0	0	1	29
GO:0051607 defense response to virus	1	0.477149	0.14	0.034	Biological Process	GO:0051607	defense response to virus	0.477149	0.842565	0	0	1	29
GO:0071368 cellular response to cytokinin stimulus	1	0.477149	0.14	0.034	Biological Process	GO:0071368	cellular response to cytokinin stimulus	0.477149	0.842565	0	0	1	29
GO:0071901 negative regulation of protein serine/threonine kinase activity	1	0.477149	0.14	0.034	Biological Process	GO:0071901	negative regulation of protein serine/threonine kinase activity	0.477149	0.842565	0	0	1	29
GO:0018205 peptidyl-lysine modification	4	0.477575	0.562	0.025	Biological Process	GO:0018205	peptidyl-lysine modification	0.477575	0.842565	0	0	4	161
GO:0044707 single-multicellular organism process	41	0.478698	5.758	0.022	Biological Process	GO:0044707	single-multicellular organism process	0.478698	0.842565	0	0	41	1824
GO:0009064 glutamine family amino acid metabolic process	3	0.47997	0.421	0.026	Biological Process	GO:0009064	glutamine family amino acid metabolic process	0.47997	0.842565	0	0	3	117
GO:0009725 response to hormone	23	0.481352	3.23	0.023	Biological Process	GO:0009725	response to hormone	0.481352	0.842565	0	0	23	1015
GO:0044743 intracellular protein transmembrane import	2	0.481844	0.281	0.027	Biological Process	GO:0044743	intracellular protein transmembrane import	0.481844	0.842565	0	0	2	73
GO:0065002 intracellular protein transmembrane transport	2	0.481844	0.281	0.027	Biological Process	GO:0065002	intracellular protein transmembrane transport	0.481844	0.842565	0	0	2	73
GO:0009152 purine ribonucleotide biosynthetic process	5	0.483674	0.702	0.024	Biological Process	GO:0009152	purine ribonucleotide biosynthetic process	0.483674	0.842565	0	0	5	207
GO:0006270 DNA replication initiation	1	0.488716	0.14	0.033	Biological Process	GO:0006270	DNA replication initiation	0.488716	0.842565	0	0	1	30
GO:0006449 regulation of translational termination	1	0.488716	0.14	0.033	Biological Process	GO:0006449	regulation of translational termination	0.488716	0.842565	0	0	1	30
GO:0006450 regulation of translational fidelity	1	0.488716	0.14	0.033	Biological Process	GO:0006450	regulation of translational fidelity	0.488716	0.842565	0	0	1	30
GO:0006452 translational frameshifting	1	0.488716	0.14	0.033	Biological Process	GO:0006452	translational frameshifting	0.488716	0.842565	0	0	1	30
GO:0030091 protein repair	1	0.488716	0.14	0.033	Biological Process	GO:0030091	protein repair	0.488716	0.842565	0	0	1	30
GO:0043243 positive regulation of protein complex disassembly	1	0.488716	0.14	0.033	Biological Process	GO:0043243	positive regulation of protein complex disassembly	0.488716	0.842565	0	0	1	30
GO:0045901 positive regulation of translational elongation	1	0.488716	0.14	0.033	Biological Process	GO:0045901	positive regulation of translational elongation	0.488716	0.842565	0	0	1	30
GO:0045905 positive regulation of translational termination	1	0.488716	0.14	0.033	Biological Process	GO:0045905	positive regulation of translational termination	0.488716	0.842565	0	0	1	30
GO:0051640 organelle localization	1	0.488716	0.14	0.033	Biological Process	GO:0051640	organelle localization	0.488716	0.842565	0	0	1	30
GO:1901642 nucleoside transmembrane transport	1	0.488716	0.14	0.033	Biological Process	GO:1901642	nucleoside transmembrane transport	0.488716	0.842565	0	0	1	30
GO:0055067 monovalent inorganic cation homeostasis	2	0.488987	0.281	0.027	Biological Process	GO:0055067	monovalent inorganic cation homeostasis	0.488987	0.842565	0	0	2	74
GO:1901606 alpha-amino acid catabolic process	2	0.488987	0.281	0.027	Biological Process	GO:1901606	alpha-amino acid catabolic process	0.488987	0.842565	0	0	2	74
GO:0044270 cellular nitrogen compound catabolic process	4	0.491864	0.562	0.024	Biological Process	GO:0044270	cellular nitrogen compound catabolic process	0.491864	0.842565	0	0	4	164
GO:0009933 meristem structural organization	2	0.496068	0.281	0.027	Biological Process	GO:0009933	meristem structural organization	0.496068	0.842565	0	0	2	75
GO:0005996 monosaccharide metabolic process	5	0.496266	0.702	0.024	Biological Process	GO:0005996	monosaccharide metabolic process	0.496266	0.842565	0	0	5	210
GO:0046700 heterocycle catabolic process	4	0.496591	0.562	0.024	Biological Process	GO:0046700	heterocycle catabolic process	0.496591	0.842565	0	0	4	165
GO:0009117 nucleotide metabolic process	14	0.498107	1.966	0.023	Biological Process	GO:0009117	nucleotide metabolic process	0.498107	0.842565	0	0	14	617
GO:0001933 negative regulation of protein phosphorylation	1	0.500027	0.14	0.032	Biological Process	GO:0001933	negative regulation of protein phosphorylation	0.500027	0.842565	0	0	1	31
GO:0006469 negative regulation of protein kinase activity	1	0.500027	0.14	0.032	Biological Process	GO:0006469	negative regulation of protein kinase activity	0.500027	0.842565	0	0	1	31
GO:0009226 nucleotide-sugar biosynthetic process	1	0.500027	0.14	0.032	Biological Process	GO:0009226	nucleotide-sugar biosynthetic process	0.500027	0.842565	0	0	1	31
GO:0009846 pollen germination	1	0.500027	0.14	0.032	Biological Process	GO:0009846	pollen germination	0.500027	0.842565	0	0	1	31
GO:0010311 lateral root formation	1	0.500027	0.14	0.032	Biological Process	GO:0010311	lateral root formation	0.500027	0.842565	0	0	1	31
GO:0010374 stomatal complex development	1	0.500027	0.14	0.032	Biological Process	GO:0010374	stomatal complex development	0.500027	0.842565	0	0	1	31
GO:0015914 phospholipid transport	1	0.500027	0.14	0.032	Biological Process	GO:0015914	phospholipid transport	0.500027	0.842565	0	0	1	31
GO:0016129 phytosteroid biosynthetic process	1	0.500027	0.14	0.032	Biological Process	GO:0016129	phytosteroid biosynthetic process	0.500027	0.842565	0	0	1	31
GO:0016132 brassinosteroid biosynthetic process	1	0.500027	0.14	0.032	Biological Process	GO:0016132	brassinosteroid biosynthetic process	0.500027	0.842565	0	0	1	31
GO:0017148 negative regulation of translation	1	0.500027	0.14	0.032	Biological Process	GO:0017148	negative regulation of translation	0.500027	0.842565	0	0	1	31
GO:0033673 negative regulation of kinase activity	1	0.500027	0.14	0.032	Biological Process	GO:0033673	negative regulation of kinase activity	0.500027	0.842565	0	0	1	31
GO:0034204 lipid translocation	1	0.500027	0.14	0.032	Biological Process	GO:0034204	lipid translocation	0.500027	0.842565	0	0	1	31
GO:0034249 negative regulation of cellular amide metabolic process	1	0.500027	0.14	0.032	Biological Process	GO:0034249	negative regulation of cellular amide metabolic process	0.500027	0.842565	0	0	1	31
GO:0042326 negative regulation of phosphorylation	1	0.500027	0.14	0.032	Biological Process	GO:0042326	negative regulation of phosphorylation	0.500027	0.842565	0	0	1	31
GO:0045332 phospholipid translocation	1	0.500027	0.14	0.032	Biological Process	GO:0045332	phospholipid translocation	0.500027	0.842565	0	0	1	31
GO:0071577 zinc II ion transmembrane transport	1	0.500027	0.14	0.032	Biological Process	GO:0071577	zinc II ion transmembrane transport	0.500027	0.842565	0	0	1	31
GO:0097035 regulation of membrane lipid distribution	1	0.500027	0.14	0.032	Biological Process	GO:0097035	regulation of membrane lipid distribution	0.500027	0.842565	0	0	1	31
GO:0097502 mannosylation	1	0.500027	0.14	0.032	Biological Process	GO:0097502	mannosylation	0.500027	0.842565	0	0	1	31
GO:0044765 single-organism transport	79	0.500854	11.096	0.022	Biological Process	GO:0044765	single-organism transport	0.500854	0.843011	0	0	79	3558
GO:0022900 electron transport chain	3	0.502261	0.421	0.025	Biological Process	GO:0022900	electron transport chain	0.502261	0.844429	0	0	3	121
GO:0019637 organophosphate metabolic process	23	0.50428	3.23	0.022	Biological Process	GO:0019637	organophosphate metabolic process	0.50428	0.844564	0	0	23	1027
GO:0042451 purine nucleoside biosynthetic process	5	0.504596	0.702	0.024	Biological Process	GO:0042451	purine nucleoside biosynthetic process	0.504596	0.844564	0	0	5	212
GO:0042744 hydrogen peroxide catabolic process	5	0.504596	0.702	0.024	Biological Process	GO:0042744	hydrogen peroxide catabolic process	0.504596	0.844564	0	0	5	212
GO:0046129 purine ribonucleoside biosynthetic process	5	0.504596	0.702	0.024	Biological Process	GO:0046129	purine ribonucleoside biosynthetic process	0.504596	0.844564	0	0	5	212
GO:0006164 purine nucleotide biosynthetic process	5	0.50874	0.702	0.023	Biological Process	GO:0006164	purine nucleotide biosynthetic process	0.50874	0.846197	0	0	5	213
GO:0009067 aspartate family amino acid biosynthetic process	2	0.510041	0.281	0.026	Biological Process	GO:0009067	aspartate family amino acid biosynthetic process	0.510041	0.846197	0	0	2	77
GO:0009161 ribonucleoside monophosphate metabolic process	9	0.510068	1.264	0.023	Biological Process	GO:0009161	ribonucleoside monophosphate metabolic process	0.510068	0.846197	0	0	9	395
GO:0055086 nucleobase-containing small molecule metabolic process	17	0.510097	2.388	0.022	Biological Process	GO:0055086	nucleobase-containing small molecule metabolic process	0.510097	0.846197	0	0	17	758
GO:0006405 RNA export from nucleus	1	0.511089	0.14	0.031	Biological Process	GO:0006405	RNA export from nucleus	0.511089	0.846197	0	0	1	32
GO:0007131 reciprocal meiotic recombination	1	0.511089	0.14	0.031	Biological Process	GO:0007131	reciprocal meiotic recombination	0.511089	0.846197	0	0	1	32
GO:0010565 regulation of cellular ketone metabolic process	1	0.511089	0.14	0.031	Biological Process	GO:0010565	regulation of cellular ketone metabolic process	0.511089	0.846197	0	0	1	32
GO:0019321 pentose metabolic process	1	0.511089	0.14	0.031	Biological Process	GO:0019321	pentose metabolic process	0.511089	0.846197	0	0	1	32
GO:0035825 reciprocal DNA recombination	1	0.511089	0.14	0.031	Biological Process	GO:0035825	reciprocal DNA recombination	0.511089	0.846197	0	0	1	32
GO:0055085 transmembrane transport	49	0.511221	6.882	0.022	Biological Process	GO:0055085	transmembrane transport	0.511221	0.846197	0	0	49	2209
GO:1902578 single-organism localization	80	0.51227	11.236	0.022	Biological Process	GO:1902578	single-organism localization	0.51227	0.846998	0	0	80	3614
GO:0055080 cation homeostasis	3	0.513221	0.421	0.024	Biological Process	GO:0055080	cation homeostasis	0.513221	0.847635	0	0	3	123
GO:0006091 generation of precursor metabolites and energy	11	0.516141	1.545	0.023	Biological Process	GO:0006091	generation of precursor metabolites and energy	0.516141	0.848037	0	0	11	488
GO:0044767 single-organism developmental process	44	0.518897	6.18	0.022	Biological Process	GO:0044767	single-organism developmental process	0.518897	0.848037	0	0	44	1988
GO:0044260 cellular macromolecule metabolic process	280	0.519181	39.326	0.022	Biological Process	GO:0044260	cellular macromolecule metabolic process	0.519181	0.848037	0	0	280	12675
GO:0032502 developmental process	46	0.52062	6.461	0.022	Biological Process	GO:0032502	developmental process	0.52062	0.848037	0	0	46	2080
GO:0006811 ion transport	35	0.521055	4.916	0.022	Biological Process	GO:0006811	ion transport	0.521055	0.848037	0	0	35	1581
GO:0042743 hydrogen peroxide metabolic process	5	0.521089	0.702	0.023	Biological Process	GO:0042743	hydrogen peroxide metabolic process	0.521089	0.848037	0	0	5	216
GO:0008104 protein localization	19	0.521132	2.669	0.022	Biological Process	GO:0008104	protein localization	0.521132	0.848037	0	0	19	854
GO:0051186 cofactor metabolic process	13	0.521285	1.826	0.022	Biological Process	GO:0051186	cofactor metabolic process	0.521285	0.848037	0	0	13	581
GO:0000079 regulation of cyclin-dependent protein serine/threonine kinase activity	1	0.521906	0.14	0.03	Biological Process	GO:0000079	regulation of cyclin-dependent protein serine/threonine kinase activity	0.521906	0.848037	0	0	1	33
GO:0002218 activation of innate immune response	1	0.521906	0.14	0.03	Biological Process	GO:0002218	activation of innate immune response	0.521906	0.848037	0	0	1	33
GO:0002253 activation of immune response	1	0.521906	0.14	0.03	Biological Process	GO:0002253	activation of immune response	0.521906	0.848037	0	0	1	33
GO:0015850 organic hydroxy compound transport	1	0.521906	0.14	0.03	Biological Process	GO:0015850	organic hydroxy compound transport	0.521906	0.848037	0	0	1	33
GO:0032784 regulation of DNA-templated transcription, elongation	1	0.521906	0.14	0.03	Biological Process	GO:0032784	regulation of DNA-templated transcription, elongation	0.521906	0.848037	0	0	1	33
GO:1904029 regulation of cyclin-dependent protein kinase activity	1	0.521906	0.14	0.03	Biological Process	GO:1904029	regulation of cyclin-dependent protein kinase activity	0.521906	0.848037	0	0	1	33
GO:0006417 regulation of translation	4	0.524541	0.562	0.023	Biological Process	GO:0006417	regulation of translation	0.524541	0.848037	0	0	4	171
GO:0034248 regulation of cellular amide metabolic process	4	0.524541	0.562	0.023	Biological Process	GO:0034248	regulation of cellular amide metabolic process	0.524541	0.848037	0	0	4	171
GO:0045490 pectin catabolic process	6	0.525891	0.843	0.023	Biological Process	GO:0045490	pectin catabolic process	0.525891	0.848037	0	0	6	263
GO:0010605 negative regulation of macromolecule metabolic process	8	0.527421	1.124	0.023	Biological Process	GO:0010605	negative regulation of macromolecule metabolic process	0.527421	0.848037	0	0	8	355
GO:0015031 protein transport	18	0.528554	2.528	0.022	Biological Process	GO:0015031	protein transport	0.528554	0.848037	0	0	18	812
GO:0019362 pyridine nucleotide metabolic process	5	0.529248	0.702	0.023	Biological Process	GO:0019362	pyridine nucleotide metabolic process	0.529248	0.848037	0	0	5	218
GO:0046496 nicotinamide nucleotide metabolic process	5	0.529248	0.702	0.023	Biological Process	GO:0046496	nicotinamide nucleotide metabolic process	0.529248	0.848037	0	0	5	218
GO:0009063 cellular amino acid catabolic process	2	0.530518	0.281	0.025	Biological Process	GO:0009063	cellular amino acid catabolic process	0.530518	0.848037	0	0	2	80
GO:0009110 vitamin biosynthetic process	2	0.530518	0.281	0.025	Biological Process	GO:0009110	vitamin biosynthetic process	0.530518	0.848037	0	0	2	80
GO:0016571 histone methylation	2	0.530518	0.281	0.025	Biological Process	GO:0016571	histone methylation	0.530518	0.848037	0	0	2	80
GO:0018022 peptidyl-lysine methylation	2	0.530518	0.281	0.025	Biological Process	GO:0018022	peptidyl-lysine methylation	0.530518	0.848037	0	0	2	80
GO:0006505 GPI anchor metabolic process	1	0.532484	0.14	0.029	Biological Process	GO:0006505	GPI anchor metabolic process	0.532484	0.848037	0	0	1	34
GO:0006506 GPI anchor biosynthetic process	1	0.532484	0.14	0.029	Biological Process	GO:0006506	GPI anchor biosynthetic process	0.532484	0.848037	0	0	1	34
GO:0010074 maintenance of meristem identity	1	0.532484	0.14	0.029	Biological Process	GO:0010074	maintenance of meristem identity	0.532484	0.848037	0	0	1	34
GO:0016197 endosomal transport	1	0.532484	0.14	0.029	Biological Process	GO:0016197	endosomal transport	0.532484	0.848037	0	0	1	34
GO:0018202 peptidyl-histidine modification	1	0.532484	0.14	0.029	Biological Process	GO:0018202	peptidyl-histidine modification	0.532484	0.848037	0	0	1	34
GO:0071166 ribonucleoprotein complex localization	1	0.532484	0.14	0.029	Biological Process	GO:0071166	ribonucleoprotein complex localization	0.532484	0.848037	0	0	1	34
GO:0071426 ribonucleoprotein complex export from nucleus	1	0.532484	0.14	0.029	Biological Process	GO:0071426	ribonucleoprotein complex export from nucleus	0.532484	0.848037	0	0	1	34
GO:1902358 sulfate transmembrane transport	1	0.532484	0.14	0.029	Biological Process	GO:1902358	sulfate transmembrane transport	0.532484	0.848037	0	0	1	34
GO:0007010 cytoskeleton organization	6	0.533278	0.843	0.023	Biological Process	GO:0007010	cytoskeleton organization	0.533278	0.848037	0	0	6	265
GO:0072522 purine-containing compound biosynthetic process	6	0.533278	0.843	0.023	Biological Process	GO:0072522	purine-containing compound biosynthetic process	0.533278	0.848037	0	0	6	265
GO:0070646 protein modification by small protein removal	3	0.534749	0.421	0.024	Biological Process	GO:0070646	protein modification by small protein removal	0.534749	0.849474	0	0	3	127
GO:0019538 protein metabolic process	176	0.535738	24.719	0.022	Biological Process	GO:0019538	protein metabolic process	0.535738	0.850143	0	0	176	7990
GO:0055065 metal ion homeostasis	2	0.537213	0.281	0.025	Biological Process	GO:0055065	metal ion homeostasis	0.537213	0.850607	0	0	2	81
GO:0006366 transcription from RNA polymerase II promoter	4	0.538234	0.562	0.023	Biological Process	GO:0006366	transcription from RNA polymerase II promoter	0.538234	0.850607	0	0	4	174
GO:0006753 nucleoside phosphate metabolic process	14	0.539211	1.966	0.022	Biological Process	GO:0006753	nucleoside phosphate metabolic process	0.539211	0.850607	0	0	14	634
GO:0006886 intracellular protein transport	14	0.539211	1.966	0.022	Biological Process	GO:0006886	intracellular protein transport	0.539211	0.850607	0	0	14	634
GO:0007264 small GTPase mediated signal transduction	8	0.540121	1.124	0.022	Biological Process	GO:0007264	small GTPase mediated signal transduction	0.540121	0.850607	0	0	8	359
GO:0002684 positive regulation of immune system process	1	0.542828	0.14	0.029	Biological Process	GO:0002684	positive regulation of immune system process	0.542828	0.850607	0	0	1	35
GO:0006829 zinc II ion transport	1	0.542828	0.14	0.029	Biological Process	GO:0006829	zinc II ion transport	0.542828	0.850607	0	0	1	35
GO:0045089 positive regulation of innate immune response	1	0.542828	0.14	0.029	Biological Process	GO:0045089	positive regulation of innate immune response	0.542828	0.850607	0	0	1	35
GO:0050778 positive regulation of immune response	1	0.542828	0.14	0.029	Biological Process	GO:0050778	positive regulation of immune response	0.542828	0.850607	0	0	1	35
GO:0010921 regulation of phosphatase activity	2	0.543842	0.281	0.024	Biological Process	GO:0010921	regulation of phosphatase activity	0.543842	0.850607	0	0	2	82
GO:0035303 regulation of dephosphorylation	2	0.543842	0.281	0.024	Biological Process	GO:0035303	regulation of dephosphorylation	0.543842	0.850607	0	0	2	82
GO:0035304 regulation of protein dephosphorylation	2	0.543842	0.281	0.024	Biological Process	GO:0035304	regulation of protein dephosphorylation	0.543842	0.850607	0	0	2	82
GO:0043666 regulation of phosphoprotein phosphatase activity	2	0.543842	0.281	0.024	Biological Process	GO:0043666	regulation of phosphoprotein phosphatase activity	0.543842	0.850607	0	0	2	82
GO:0009653 anatomical structure morphogenesis	14	0.54398	1.966	0.022	Biological Process	GO:0009653	anatomical structure morphogenesis	0.54398	0.850607	0	0	14	636
GO:0098771 inorganic ion homeostasis	3	0.545308	0.421	0.023	Biological Process	GO:0098771	inorganic ion homeostasis	0.545308	0.851795	0	0	3	129
GO:1901361 organic cyclic compound catabolic process	6	0.547905	0.843	0.022	Biological Process	GO:1901361	organic cyclic compound catabolic process	0.547905	0.85496	0	0	6	269
GO:0009123 nucleoside monophosphate metabolic process	9	0.549056	1.264	0.022	Biological Process	GO:0009123	nucleoside monophosphate metabolic process	0.549056	0.855865	0	0	9	408
GO:0071900 regulation of protein serine/threonine kinase activity	2	0.550404	0.281	0.024	Biological Process	GO:0071900	regulation of protein serine/threonine kinase activity	0.550404	0.857074	0	0	2	83
GO:0044281 small molecule metabolic process	61	0.552078	8.567	0.022	Biological Process	GO:0044281	small molecule metabolic process	0.552078	0.858789	0	0	61	2787
GO:0015696 ammonium transport	1	0.552944	0.14	0.028	Biological Process	GO:0015696	ammonium transport	0.552944	0.859243	0	0	1	36
GO:0045229 external encapsulating structure organization	16	0.555768	2.247	0.022	Biological Process	GO:0045229	external encapsulating structure organization	0.555768	0.862736	0	0	16	733
GO:0034613 cellular protein localization	15	0.560319	2.107	0.022	Biological Process	GO:0034613	cellular protein localization	0.560319	0.863673	0	0	15	689
GO:0007127 meiosis I	1	0.562836	0.14	0.027	Biological Process	GO:0007127	meiosis I	0.562836	0.863673	0	0	1	37
GO:0009744 response to sucrose	1	0.562836	0.14	0.027	Biological Process	GO:0009744	response to sucrose	0.562836	0.863673	0	0	1	37
GO:0034250 positive regulation of cellular amide metabolic process	1	0.562836	0.14	0.027	Biological Process	GO:0034250	positive regulation of cellular amide metabolic process	0.562836	0.863673	0	0	1	37
GO:0034285 response to disaccharide	1	0.562836	0.14	0.027	Biological Process	GO:0034285	response to disaccharide	0.562836	0.863673	0	0	1	37
GO:0045727 positive regulation of translation	1	0.562836	0.14	0.027	Biological Process	GO:0045727	positive regulation of translation	0.562836	0.863673	0	0	1	37
GO:1990542 mitochondrial transmembrane transport	1	0.562836	0.14	0.027	Biological Process	GO:1990542	mitochondrial transmembrane transport	0.562836	0.863673	0	0	1	37
GO:0000910 cytokinesis	2	0.563328	0.281	0.024	Biological Process	GO:0000910	cytokinesis	0.563328	0.863673	0	0	2	85
GO:0048532 anatomical structure arrangement	2	0.563328	0.281	0.024	Biological Process	GO:0048532	anatomical structure arrangement	0.563328	0.863673	0	0	2	85
GO:0006869 lipid transport	3	0.566001	0.421	0.023	Biological Process	GO:0006869	lipid transport	0.566001	0.863673	0	0	3	133
GO:0019693 ribose phosphate metabolic process	11	0.567171	1.545	0.022	Biological Process	GO:0019693	ribose phosphate metabolic process	0.567171	0.863673	0	0	11	507
GO:0009127 purine nucleoside monophosphate biosynthetic process	4	0.569382	0.562	0.022	Biological Process	GO:0009127	purine nucleoside monophosphate biosynthetic process	0.569382	0.863673	0	0	4	181
GO:0009168 purine ribonucleoside monophosphate biosynthetic process	4	0.569382	0.562	0.022	Biological Process	GO:0009168	purine ribonucleoside monophosphate biosynthetic process	0.569382	0.863673	0	0	4	181
GO:0015849 organic acid transport	4	0.569382	0.562	0.022	Biological Process	GO:0015849	organic acid transport	0.569382	0.863673	0	0	4	181
GO:0046942 carboxylic acid transport	4	0.569382	0.562	0.022	Biological Process	GO:0046942	carboxylic acid transport	0.569382	0.863673	0	0	4	181
GO:0006473 protein acetylation	2	0.56969	0.281	0.023	Biological Process	GO:0006473	protein acetylation	0.56969	0.863673	0	0	2	86
GO:0012501 programmed cell death	2	0.56969	0.281	0.023	Biological Process	GO:0012501	programmed cell death	0.56969	0.863673	0	0	2	86
GO:0030003 cellular cation homeostasis	2	0.56969	0.281	0.023	Biological Process	GO:0030003	cellular cation homeostasis	0.56969	0.863673	0	0	2	86
GO:0030154 cell differentiation	7	0.570237	0.983	0.022	Biological Process	GO:0030154	cell differentiation	0.570237	0.863673	0	0	7	322
GO:0000956 nuclear-transcribed mRNA catabolic process	1	0.57251	0.14	0.026	Biological Process	GO:0000956	nuclear-transcribed mRNA catabolic process	0.57251	0.863673	0	0	1	38
GO:0010563 negative regulation of phosphorus metabolic process	1	0.57251	0.14	0.026	Biological Process	GO:0010563	negative regulation of phosphorus metabolic process	0.57251	0.863673	0	0	1	38
GO:0016036 cellular response to phosphate starvation	1	0.57251	0.14	0.026	Biological Process	GO:0016036	cellular response to phosphate starvation	0.57251	0.863673	0	0	1	38
GO:0045936 negative regulation of phosphate metabolic process	1	0.57251	0.14	0.026	Biological Process	GO:0045936	negative regulation of phosphate metabolic process	0.57251	0.863673	0	0	1	38
GO:0050657 nucleic acid transport	1	0.57251	0.14	0.026	Biological Process	GO:0050657	nucleic acid transport	0.57251	0.863673	0	0	1	38
GO:0050658 RNA transport	1	0.57251	0.14	0.026	Biological Process	GO:0050658	RNA transport	0.57251	0.863673	0	0	1	38
GO:0051236 establishment of RNA localization	1	0.57251	0.14	0.026	Biological Process	GO:0051236	establishment of RNA localization	0.57251	0.863673	0	0	1	38
GO:0051346 negative regulation of hydrolase activity	1	0.57251	0.14	0.026	Biological Process	GO:0051346	negative regulation of hydrolase activity	0.57251	0.863673	0	0	1	38
GO:0045184 establishment of protein localization	18	0.572515	2.528	0.022	Biological Process	GO:0045184	establishment of protein localization	0.572515	0.863673	0	0	18	833
GO:0006403 RNA localization	1	0.58197	0.14	0.026	Biological Process	GO:0006403	RNA localization	0.58197	0.873898	0	0	1	39
GO:0009798 axis specification	1	0.58197	0.14	0.026	Biological Process	GO:0009798	axis specification	0.58197	0.873898	0	0	1	39
GO:0016128 phytosteroid metabolic process	1	0.58197	0.14	0.026	Biological Process	GO:0016128	phytosteroid metabolic process	0.58197	0.873898	0	0	1	39
GO:0016131 brassinosteroid metabolic process	1	0.58197	0.14	0.026	Biological Process	GO:0016131	brassinosteroid metabolic process	0.58197	0.873898	0	0	1	39
GO:0018298 protein-chromophore linkage	2	0.58221	0.281	0.023	Biological Process	GO:0018298	protein-chromophore linkage	0.58221	0.873898	0	0	2	88
GO:0032501 multicellular organismal process	43	0.584237	6.039	0.022	Biological Process	GO:0032501	multicellular organismal process	0.584237	0.875574	0	0	43	1990
GO:0048589 developmental growth	5	0.584495	0.702	0.022	Biological Process	GO:0048589	developmental growth	0.584495	0.875574	0	0	5	232
GO:0009620 response to fungus	3	0.586107	0.421	0.022	Biological Process	GO:0009620	response to fungus	0.586107	0.876729	0	0	3	137
GO:0006996 organelle organization	30	0.589651	4.213	0.021	Biological Process	GO:0006996	organelle organization	0.589651	0.876729	0	0	30	1396
GO:0045333 cellular respiration	3	0.59104	0.421	0.022	Biological Process	GO:0045333	cellular respiration	0.59104	0.876729	0	0	3	138
GO:0002831 regulation of response to biotic stimulus	1	0.591221	0.14	0.025	Biological Process	GO:0002831	regulation of response to biotic stimulus	0.591221	0.876729	0	0	1	40
GO:0006367 transcription initiation from RNA polymerase II promoter	1	0.591221	0.14	0.025	Biological Process	GO:0006367	transcription initiation from RNA polymerase II promoter	0.591221	0.876729	0	0	1	40
GO:0006665 sphingolipid metabolic process	1	0.591221	0.14	0.025	Biological Process	GO:0006665	sphingolipid metabolic process	0.591221	0.876729	0	0	1	40
GO:0006817 phosphate ion transport	1	0.591221	0.14	0.025	Biological Process	GO:0006817	phosphate ion transport	0.591221	0.876729	0	0	1	40
GO:0009860 pollen tube growth	1	0.591221	0.14	0.025	Biological Process	GO:0009860	pollen tube growth	0.591221	0.876729	0	0	1	40
GO:0022904 respiratory electron transport chain	1	0.591221	0.14	0.025	Biological Process	GO:0022904	respiratory electron transport chain	0.591221	0.876729	0	0	1	40
GO:0044723 single-organism carbohydrate metabolic process	22	0.592135	3.09	0.021	Biological Process	GO:0044723	single-organism carbohydrate metabolic process	0.592135	0.876729	0	0	22	1028
GO:0008202 steroid metabolic process	2	0.59446	0.281	0.022	Biological Process	GO:0008202	steroid metabolic process	0.59446	0.876729	0	0	2	90
GO:0046271 phenylpropanoid catabolic process	2	0.59446	0.281	0.022	Biological Process	GO:0046271	phenylpropanoid catabolic process	0.59446	0.876729	0	0	2	90
GO:0046274 lignin catabolic process	2	0.59446	0.281	0.022	Biological Process	GO:0046274	lignin catabolic process	0.59446	0.876729	0	0	2	90
GO:0044262 cellular carbohydrate metabolic process	14	0.595247	1.966	0.021	Biological Process	GO:0044262	cellular carbohydrate metabolic process	0.595247	0.876729	0	0	14	658
GO:0006754 ATP biosynthetic process	3	0.595934	0.421	0.022	Biological Process	GO:0006754	ATP biosynthetic process	0.595934	0.876729	0	0	3	139
GO:0043170 macromolecule metabolic process	313	0.597087	43.961	0.022	Biological Process	GO:0043170	macromolecule metabolic process	0.597087	0.876729	0	0	313	14285
GO:0009116 nucleoside metabolic process	11	0.598252	1.545	0.021	Biological Process	GO:0009116	nucleoside metabolic process	0.598252	0.876729	0	0	11	519
GO:0006733 oxidoreduction coenzyme metabolic process	5	0.599625	0.702	0.021	Biological Process	GO:0006733	oxidoreduction coenzyme metabolic process	0.599625	0.876729	0	0	5	236
GO:0010215 cellulose microfibril organization	1	0.600267	0.14	0.024	Biological Process	GO:0010215	cellulose microfibril organization	0.600267	0.876729	0	0	1	41
GO:0030488 tRNA methylation	1	0.600267	0.14	0.024	Biological Process	GO:0030488	tRNA methylation	0.600267	0.876729	0	0	1	41
GO:0043244 regulation of protein complex disassembly	1	0.600267	0.14	0.024	Biological Process	GO:0043244	regulation of protein complex disassembly	0.600267	0.876729	0	0	1	41
GO:0070726 cell wall assembly	1	0.600267	0.14	0.024	Biological Process	GO:0070726	cell wall assembly	0.600267	0.876729	0	0	1	41
GO:0071668 plant-type cell wall assembly	1	0.600267	0.14	0.024	Biological Process	GO:0071668	plant-type cell wall assembly	0.600267	0.876729	0	0	1	41
GO:0010051 xylem and phloem pattern formation	2	0.600483	0.281	0.022	Biological Process	GO:0010051	xylem and phloem pattern formation	0.600483	0.876729	0	0	2	91
GO:0010411 xyloglucan metabolic process	2	0.600483	0.281	0.022	Biological Process	GO:0010411	xyloglucan metabolic process	0.600483	0.876729	0	0	2	91
GO:1901264 carbohydrate derivative transport	2	0.600483	0.281	0.022	Biological Process	GO:1901264	carbohydrate derivative transport	0.600483	0.876729	0	0	2	91
GO:0009814 defense response, incompatible interaction	2	0.606439	0.281	0.022	Biological Process	GO:0009814	defense response, incompatible interaction	0.606439	0.880004	0	0	2	92
GO:0009082 branched-chain amino acid biosynthetic process	1	0.609114	0.14	0.024	Biological Process	GO:0009082	branched-chain amino acid biosynthetic process	0.609114	0.880004	0	0	1	42
GO:0009086 methionine biosynthetic process	1	0.609114	0.14	0.024	Biological Process	GO:0009086	methionine biosynthetic process	0.609114	0.880004	0	0	1	42
GO:0019827 stem cell population maintenance	1	0.609114	0.14	0.024	Biological Process	GO:0019827	stem cell population maintenance	0.609114	0.880004	0	0	1	42
GO:0080135 regulation of cellular response to stress	1	0.609114	0.14	0.024	Biological Process	GO:0080135	regulation of cellular response to stress	0.609114	0.880004	0	0	1	42
GO:0098727 maintenance of cell number	1	0.609114	0.14	0.024	Biological Process	GO:0098727	maintenance of cell number	0.609114	0.880004	0	0	1	42
GO:0070727 cellular macromolecule localization	15	0.609208	2.107	0.021	Biological Process	GO:0070727	cellular macromolecule localization	0.609208	0.880004	0	0	15	711
GO:0051179 localization	105	0.613751	14.747	0.022	Biological Process	GO:0051179	localization	0.613751	0.880004	0	0	105	4856
GO:0010468 regulation of gene expression	82	0.614023	11.517	0.022	Biological Process	GO:0010468	regulation of gene expression	0.614023	0.880004	0	0	82	3804
GO:0015711 organic anion transport	5	0.614439	0.702	0.021	Biological Process	GO:0015711	organic anion transport	0.614439	0.880004	0	0	5	240
GO:1901615 organic hydroxy compound metabolic process	5	0.614439	0.702	0.021	Biological Process	GO:1901615	organic hydroxy compound metabolic process	0.614439	0.880004	0	0	5	240
GO:0050801 ion homeostasis	3	0.615127	0.421	0.021	Biological Process	GO:0050801	ion homeostasis	0.615127	0.880004	0	0	3	143
GO:0019438 aromatic compound biosynthetic process	103	0.617714	14.466	0.022	Biological Process	GO:0019438	aromatic compound biosynthetic process	0.617714	0.880004	0	0	103	4769
GO:0002252 immune effector process	1	0.617765	0.14	0.023	Biological Process	GO:0002252	immune effector process	0.617765	0.880004	0	0	1	43
GO:0006626 protein targeting to mitochondrion	1	0.617765	0.14	0.023	Biological Process	GO:0006626	protein targeting to mitochondrion	0.617765	0.880004	0	0	1	43
GO:0006661 phosphatidylinositol biosynthetic process	1	0.617765	0.14	0.023	Biological Process	GO:0006661	phosphatidylinositol biosynthetic process	0.617765	0.880004	0	0	1	43
GO:0006901 vesicle coating	1	0.617765	0.14	0.023	Biological Process	GO:0006901	vesicle coating	0.617765	0.880004	0	0	1	43
GO:0045132 meiotic chromosome segregation	1	0.617765	0.14	0.023	Biological Process	GO:0045132	meiotic chromosome segregation	0.617765	0.880004	0	0	1	43
GO:0048278 vesicle docking	1	0.617765	0.14	0.023	Biological Process	GO:0048278	vesicle docking	0.617765	0.880004	0	0	1	43
GO:0070585 protein localization to mitochondrion	1	0.617765	0.14	0.023	Biological Process	GO:0070585	protein localization to mitochondrion	0.617765	0.880004	0	0	1	43
GO:0070972 protein localization to endoplasmic reticulum	1	0.617765	0.14	0.023	Biological Process	GO:0070972	protein localization to endoplasmic reticulum	0.617765	0.880004	0	0	1	43
GO:0072655 establishment of protein localization to mitochondrion	1	0.617765	0.14	0.023	Biological Process	GO:0072655	establishment of protein localization to mitochondrion	0.617765	0.880004	0	0	1	43
GO:0048609 multicellular organismal reproductive process	2	0.618148	0.281	0.021	Biological Process	GO:0048609	multicellular organismal reproductive process	0.618148	0.880004	0	0	2	94
GO:0006165 nucleoside diphosphate phosphorylation	3	0.619828	0.421	0.021	Biological Process	GO:0006165	nucleoside diphosphate phosphorylation	0.619828	0.880004	0	0	3	144
GO:0043547 positive regulation of GTPase activity	3	0.619828	0.421	0.021	Biological Process	GO:0043547	positive regulation of GTPase activity	0.619828	0.880004	0	0	3	144
GO:0042592 homeostatic process	11	0.620871	1.545	0.021	Biological Process	GO:0042592	homeostatic process	0.620871	0.880004	0	0	11	528
GO:1901657 glycosyl compound metabolic process	11	0.620871	1.545	0.021	Biological Process	GO:1901657	glycosyl compound metabolic process	0.620871	0.880004	0	0	11	528
GO:0006810 transport	103	0.623081	14.466	0.022	Biological Process	GO:0006810	transport	0.623081	0.880004	0	0	103	4775
GO:0006950 response to stress	51	0.623832	7.163	0.021	Biological Process	GO:0006950	response to stress	0.623832	0.880004	0	0	51	2389
GO:0009060 aerobic respiration	2	0.623901	0.281	0.021	Biological Process	GO:0009060	aerobic respiration	0.623901	0.880004	0	0	2	95
GO:0031667 response to nutrient levels	2	0.623901	0.281	0.021	Biological Process	GO:0031667	response to nutrient levels	0.623901	0.880004	0	0	2	95
GO:0006487 protein N-linked glycosylation	1	0.626224	0.14	0.023	Biological Process	GO:0006487	protein N-linked glycosylation	0.626224	0.880004	0	0	1	44
GO:0006497 protein lipidation	1	0.626224	0.14	0.023	Biological Process	GO:0006497	protein lipidation	0.626224	0.880004	0	0	1	44
GO:0007031 peroxisome organization	1	0.626224	0.14	0.023	Biological Process	GO:0007031	peroxisome organization	0.626224	0.880004	0	0	1	44
GO:0009611 response to wounding	1	0.626224	0.14	0.023	Biological Process	GO:0009611	response to wounding	0.626224	0.880004	0	0	1	44
GO:0015858 nucleoside transport	1	0.626224	0.14	0.023	Biological Process	GO:0015858	nucleoside transport	0.626224	0.880004	0	0	1	44
GO:0031329 regulation of cellular catabolic process	1	0.626224	0.14	0.023	Biological Process	GO:0031329	regulation of cellular catabolic process	0.626224	0.880004	0	0	1	44
GO:0032101 regulation of response to external stimulus	1	0.626224	0.14	0.023	Biological Process	GO:0032101	regulation of response to external stimulus	0.626224	0.880004	0	0	1	44
GO:0042157 lipoprotein metabolic process	1	0.626224	0.14	0.023	Biological Process	GO:0042157	lipoprotein metabolic process	0.626224	0.880004	0	0	1	44
GO:0042158 lipoprotein biosynthetic process	1	0.626224	0.14	0.023	Biological Process	GO:0042158	lipoprotein biosynthetic process	0.626224	0.880004	0	0	1	44
GO:0032989 cellular component morphogenesis	6	0.627601	0.843	0.021	Biological Process	GO:0032989	cellular component morphogenesis	0.627601	0.8805	0	0	6	292
GO:0016043 cellular component organization	60	0.627753	8.427	0.021	Biological Process	GO:0016043	cellular component organization	0.627753	0.8805	0	0	60	2807
GO:0006873 cellular ion homeostasis	2	0.629586	0.281	0.021	Biological Process	GO:0006873	cellular ion homeostasis	0.629586	0.881421	0	0	2	96
GO:0043543 protein acylation	2	0.629586	0.281	0.021	Biological Process	GO:0043543	protein acylation	0.629586	0.881421	0	0	2	96
GO:0048507 meristem development	4	0.631973	0.562	0.02	Biological Process	GO:0048507	meristem development	0.631973	0.881704	0	0	4	196
GO:0007623 circadian rhythm	1	0.634497	0.14	0.022	Biological Process	GO:0007623	circadian rhythm	0.634497	0.881704	0	0	1	45
GO:0017004 cytochrome complex assembly	1	0.634497	0.14	0.022	Biological Process	GO:0017004	cytochrome complex assembly	0.634497	0.881704	0	0	1	45
GO:0030004 cellular monovalent inorganic cation homeostasis	1	0.634497	0.14	0.022	Biological Process	GO:0030004	cellular monovalent inorganic cation homeostasis	0.634497	0.881704	0	0	1	45
GO:0045786 negative regulation of cell cycle	1	0.634497	0.14	0.022	Biological Process	GO:0045786	negative regulation of cell cycle	0.634497	0.881704	0	0	1	45
GO:0048511 rhythmic process	1	0.634497	0.14	0.022	Biological Process	GO:0048511	rhythmic process	0.634497	0.881704	0	0	1	45
GO:0051168 nuclear export	1	0.634497	0.14	0.022	Biological Process	GO:0051168	nuclear export	0.634497	0.881704	0	0	1	45
GO:1901068 guanosine-containing compound metabolic process	1	0.634497	0.14	0.022	Biological Process	GO:1901068	guanosine-containing compound metabolic process	0.634497	0.881704	0	0	1	45
GO:0009966 regulation of signal transduction	4	0.635931	0.562	0.02	Biological Process	GO:0009966	regulation of signal transduction	0.635931	0.88206	0	0	4	197
GO:0023051 regulation of signaling	4	0.635931	0.562	0.02	Biological Process	GO:0023051	regulation of signaling	0.635931	0.88206	0	0	4	197
GO:0006413 translational initiation	6	0.637379	0.843	0.02	Biological Process	GO:0006413	translational initiation	0.637379	0.883113	0	0	6	295
GO:0019684 photosynthesis, light reaction	3	0.638238	0.421	0.02	Biological Process	GO:0019684	photosynthesis, light reaction	0.638238	0.883113	0	0	3	148
GO:0016567 protein ubiquitination	10	0.63963	1.404	0.02	Biological Process	GO:0016567	protein ubiquitination	0.63963	0.883113	0	0	10	488
GO:0009119 ribonucleoside metabolic process	10	0.642151	1.404	0.02	Biological Process	GO:0009119	ribonucleoside metabolic process	0.642151	0.883113	0	0	10	489
GO:0015743 malate transport	1	0.642587	0.14	0.022	Biological Process	GO:0015743	malate transport	0.642587	0.883113	0	0	1	46
GO:0042176 regulation of protein catabolic process	1	0.642587	0.14	0.022	Biological Process	GO:0042176	regulation of protein catabolic process	0.642587	0.883113	0	0	1	46
GO:1901362 organic cyclic compound biosynthetic process	106	0.642958	14.888	0.021	Biological Process	GO:1901362	organic cyclic compound biosynthetic process	0.642958	0.883113	0	0	106	4935
GO:0019220 regulation of phosphate metabolic process	5	0.643082	0.702	0.02	Biological Process	GO:0019220	regulation of phosphate metabolic process	0.643082	0.883113	0	0	5	248
GO:0051174 regulation of phosphorus metabolic process	5	0.643082	0.702	0.02	Biological Process	GO:0051174	regulation of phosphorus metabolic process	0.643082	0.883113	0	0	5	248
GO:0051234 establishment of localization	103	0.643391	14.466	0.021	Biological Process	GO:0051234	establishment of localization	0.643391	0.883113	0	0	103	4798
GO:0010646 regulation of cell communication	4	0.643764	0.562	0.02	Biological Process	GO:0010646	regulation of cell communication	0.643764	0.883113	0	0	4	199
GO:0048580 regulation of post-embryonic development	4	0.643764	0.562	0.02	Biological Process	GO:0048580	regulation of post-embryonic development	0.643764	0.883113	0	0	4	199
GO:0048569 post-embryonic organ development	2	0.646241	0.281	0.02	Biological Process	GO:0048569	post-embryonic organ development	0.646241	0.8857	0	0	2	99
GO:0050896 response to stimulus	103	0.647748	14.466	0.021	Biological Process	GO:0050896	response to stimulus	0.647748	0.886597	0	0	103	4803
GO:0000724 double-strand break repair via homologous recombination	1	0.650498	0.14	0.021	Biological Process	GO:0000724	double-strand break repair via homologous recombination	0.650498	0.886597	0	0	1	47
GO:0000725 recombinational repair	1	0.650498	0.14	0.021	Biological Process	GO:0000725	recombinational repair	0.650498	0.886597	0	0	1	47
GO:0010029 regulation of seed germination	1	0.650498	0.14	0.021	Biological Process	GO:0010029	regulation of seed germination	0.650498	0.886597	0	0	1	47
GO:0051347 positive regulation of transferase activity	1	0.650498	0.14	0.021	Biological Process	GO:0051347	positive regulation of transferase activity	0.650498	0.886597	0	0	1	47
GO:0051348 negative regulation of transferase activity	1	0.650498	0.14	0.021	Biological Process	GO:0051348	negative regulation of transferase activity	0.650498	0.886597	0	0	1	47
GO:0009199 ribonucleoside triphosphate metabolic process	7	0.651244	0.983	0.02	Biological Process	GO:0009199	ribonucleoside triphosphate metabolic process	0.651244	0.886597	0	0	7	348
GO:0048468 cell development	3	0.651631	0.421	0.02	Biological Process	GO:0048468	cell development	0.651631	0.886597	0	0	3	151
GO:0071702 organic substance transport	32	0.653644	4.494	0.021	Biological Process	GO:0071702	organic substance transport	0.653644	0.888129	0	0	32	1531
GO:0071840 cellular component organization or biogenesis	66	0.654068	9.27	0.021	Biological Process	GO:0071840	cellular component organization or biogenesis	0.654068	0.888129	0	0	66	3108
GO:0009791 post-embryonic development	21	0.656132	2.949	0.021	Biological Process	GO:0009791	post-embryonic development	0.656132	0.888129	0	0	21	1017
GO:0032504 multicellular organism reproduction	2	0.657012	0.281	0.02	Biological Process	GO:0032504	multicellular organism reproduction	0.657012	0.888129	0	0	2	101
GO:0006108 malate metabolic process	1	0.658235	0.14	0.021	Biological Process	GO:0006108	malate metabolic process	0.658235	0.888129	0	0	1	48
GO:0009767 photosynthetic electron transport chain	1	0.658235	0.14	0.021	Biological Process	GO:0009767	photosynthetic electron transport chain	0.658235	0.888129	0	0	1	48
GO:0010224 response to UV-B	1	0.658235	0.14	0.021	Biological Process	GO:0010224	response to UV-B	0.658235	0.888129	0	0	1	48
GO:0019752 carboxylic acid metabolic process	36	0.661076	5.056	0.021	Biological Process	GO:0019752	carboxylic acid metabolic process	0.661076	0.888129	0	0	36	1723
GO:0000904 cell morphogenesis involved in differentiation	2	0.662298	0.281	0.02	Biological Process	GO:0000904	cell morphogenesis involved in differentiation	0.662298	0.888129	0	0	2	102
GO:0009808 lignin metabolic process	2	0.662298	0.281	0.02	Biological Process	GO:0009808	lignin metabolic process	0.662298	0.888129	0	0	2	102
GO:0009991 response to extracellular stimulus	2	0.662298	0.281	0.02	Biological Process	GO:0009991	response to extracellular stimulus	0.662298	0.888129	0	0	2	102
GO:0009141 nucleoside triphosphate metabolic process	7	0.662872	0.983	0.02	Biological Process	GO:0009141	nucleoside triphosphate metabolic process	0.662872	0.888129	0	0	7	352
GO:0098869 cellular oxidant detoxification	7	0.662872	0.983	0.02	Biological Process	GO:0098869	cellular oxidant detoxification	0.662872	0.888129	0	0	7	352
GO:1990748 cellular detoxification	7	0.662872	0.983	0.02	Biological Process	GO:1990748	cellular detoxification	0.662872	0.888129	0	0	7	352
GO:0046907 intracellular transport	18	0.664604	2.528	0.02	Biological Process	GO:0046907	intracellular transport	0.664604	0.888129	0	0	18	880
GO:0090558 plant epidermis development	3	0.664666	0.421	0.019	Biological Process	GO:0090558	plant epidermis development	0.664666	0.888129	0	0	3	154
GO:0006814 sodium ion transport	1	0.6658	0.14	0.02	Biological Process	GO:0006814	sodium ion transport	0.6658	0.888129	0	0	1	49
GO:0010089 xylem development	1	0.6658	0.14	0.02	Biological Process	GO:0010089	xylem development	0.6658	0.888129	0	0	1	49
GO:0022406 membrane docking	1	0.6658	0.14	0.02	Biological Process	GO:0022406	membrane docking	0.6658	0.888129	0	0	1	49
GO:0048469 cell maturation	1	0.6658	0.14	0.02	Biological Process	GO:0048469	cell maturation	0.6658	0.888129	0	0	1	49
GO:0048764 trichoblast maturation	1	0.6658	0.14	0.02	Biological Process	GO:0048764	trichoblast maturation	0.6658	0.888129	0	0	1	49
GO:0048765 root hair cell differentiation	1	0.6658	0.14	0.02	Biological Process	GO:0048765	root hair cell differentiation	0.6658	0.888129	0	0	1	49
GO:0048583 regulation of response to stimulus	8	0.666459	1.124	0.02	Biological Process	GO:0048583	regulation of response to stimulus	0.666459	0.888216	0	0	8	402
GO:0019439 aromatic compound catabolic process	5	0.670361	0.702	0.02	Biological Process	GO:0019439	aromatic compound catabolic process	0.670361	0.891645	0	0	5	256
GO:0071806 protein transmembrane transport	2	0.672673	0.281	0.019	Biological Process	GO:0071806	protein transmembrane transport	0.672673	0.891645	0	0	2	104
GO:0000911 cytokinesis by cell plate formation	1	0.673198	0.14	0.02	Biological Process	GO:0000911	cytokinesis by cell plate formation	0.673198	0.891645	0	0	1	50
GO:0001558 regulation of cell growth	1	0.673198	0.14	0.02	Biological Process	GO:0001558	regulation of cell growth	0.673198	0.891645	0	0	1	50
GO:0006415 translational termination	1	0.673198	0.14	0.02	Biological Process	GO:0006415	translational termination	0.673198	0.891645	0	0	1	50
GO:0010431 seed maturation	1	0.673198	0.14	0.02	Biological Process	GO:0010431	seed maturation	0.673198	0.891645	0	0	1	50
GO:0051302 regulation of cell division	1	0.673198	0.14	0.02	Biological Process	GO:0051302	regulation of cell division	0.673198	0.891645	0	0	1	50
GO:0098754 detoxification	7	0.679864	0.983	0.02	Biological Process	GO:0098754	detoxification	0.679864	0.899636	0	0	7	358
GO:0010054 trichoblast differentiation	1	0.680432	0.14	0.02	Biological Process	GO:0010054	trichoblast differentiation	0.680432	0.899636	0	0	1	51
GO:0040007 growth	7	0.682643	0.983	0.019	Biological Process	GO:0040007	growth	0.682643	0.901763	0	0	7	359
GO:0048869 cellular developmental process	10	0.683499	1.404	0.02	Biological Process	GO:0048869	cellular developmental process	0.683499	0.902098	0	0	10	506
GO:0031326 regulation of cellular biosynthetic process	79	0.684965	11.096	0.021	Biological Process	GO:0031326	regulation of cellular biosynthetic process	0.684965	0.902479	0	0	79	3740
GO:0009636 response to toxic substance	7	0.685407	0.983	0.019	Biological Process	GO:0009636	response to toxic substance	0.685407	0.902479	0	0	7	360
GO:2000113 negative regulation of cellular macromolecule biosynthetic process	3	0.685595	0.421	0.019	Biological Process	GO:2000113	negative regulation of cellular macromolecule biosynthetic process	0.685595	0.902479	0	0	3	159
GO:0015740 C4-dicarboxylate transport	1	0.687507	0.14	0.019	Biological Process	GO:0015740	C4-dicarboxylate transport	0.687507	0.904202	0	0	1	52
GO:0009664 plant-type cell wall organization	3	0.689661	0.421	0.019	Biological Process	GO:0009664	plant-type cell wall organization	0.689661	0.904416	0	0	3	160
GO:0043414 macromolecule methylation	5	0.689898	0.702	0.019	Biological Process	GO:0043414	macromolecule methylation	0.689898	0.904416	0	0	5	262
GO:0065008 regulation of biological quality	18	0.691676	2.528	0.02	Biological Process	GO:0065008	regulation of biological quality	0.691676	0.904416	0	0	18	895
GO:0009856 pollination	4	0.691934	0.562	0.019	Biological Process	GO:0009856	pollination	0.691934	0.904416	0	0	4	212
GO:0044706 multi-multicellular organism process	4	0.691934	0.562	0.019	Biological Process	GO:0044706	multi-multicellular organism process	0.691934	0.904416	0	0	4	212
GO:0009889 regulation of biosynthetic process	79	0.692303	11.096	0.021	Biological Process	GO:0009889	regulation of biosynthetic process	0.692303	0.904416	0	0	79	3748
GO:0006887 exocytosis	2	0.692646	0.281	0.019	Biological Process	GO:0006887	exocytosis	0.692646	0.904416	0	0	2	108
GO:0009069 serine family amino acid metabolic process	2	0.692646	0.281	0.019	Biological Process	GO:0009069	serine family amino acid metabolic process	0.692646	0.904416	0	0	2	108
GO:1901576 organic substance biosynthetic process	177	0.693104	24.86	0.021	Biological Process	GO:1901576	organic substance biosynthetic process	0.693104	0.904416	0	0	177	8251
GO:0006875 cellular metal ion homeostasis	1	0.694425	0.14	0.019	Biological Process	GO:0006875	cellular metal ion homeostasis	0.694425	0.904564	0	0	1	53
GO:1900140 regulation of seedling development	1	0.694425	0.14	0.019	Biological Process	GO:1900140	regulation of seedling development	0.694425	0.904564	0	0	1	53
GO:0043412 macromolecule modification	111	0.697004	15.59	0.021	Biological Process	GO:0043412	macromolecule modification	0.697004	0.907135	0	0	111	5230
GO:0043436 oxoacid metabolic process	36	0.697803	5.056	0.021	Biological Process	GO:0043436	oxoacid metabolic process	0.697803	0.907386	0	0	36	1751
GO:0018130 heterocycle biosynthetic process	101	0.700816	14.185	0.021	Biological Process	GO:0018130	heterocycle biosynthetic process	0.700816	0.909423	0	0	101	4774
GO:0006885 regulation of pH	1	0.70119	0.14	0.019	Biological Process	GO:0006885	regulation of pH	0.70119	0.909423	0	0	1	54
GO:0098661 inorganic anion transmembrane transport	1	0.70119	0.14	0.019	Biological Process	GO:0098661	inorganic anion transmembrane transport	0.70119	0.909423	0	0	1	54
GO:0007049 cell cycle	9	0.702044	1.264	0.019	Biological Process	GO:0007049	cell cycle	0.702044	0.909742	0	0	9	465
GO:0006082 organic acid metabolic process	36	0.704131	5.056	0.021	Biological Process	GO:0006082	organic acid metabolic process	0.704131	0.911658	0	0	36	1756
GO:0009132 nucleoside diphosphate metabolic process	3	0.705532	0.421	0.018	Biological Process	GO:0009132	nucleoside diphosphate metabolic process	0.705532	0.911977	0	0	3	164
GO:0043933 macromolecular complex subunit organization	18	0.705595	2.528	0.02	Biological Process	GO:0043933	macromolecular complex subunit organization	0.705595	0.911977	0	0	18	903
GO:0007186 G-protein coupled receptor signaling pathway	1	0.707806	0.14	0.018	Biological Process	GO:0007186	G-protein coupled receptor signaling pathway	0.707806	0.913259	0	0	1	55
GO:0010053 root epidermal cell differentiation	1	0.707806	0.14	0.018	Biological Process	GO:0010053	root epidermal cell differentiation	0.707806	0.913259	0	0	1	55
GO:1901565 organonitrogen compound catabolic process	4	0.709179	0.562	0.018	Biological Process	GO:1901565	organonitrogen compound catabolic process	0.709179	0.913469	0	0	4	217
GO:0051649 establishment of localization in cell	20	0.709188	2.809	0.02	Biological Process	GO:0051649	establishment of localization in cell	0.709188	0.913469	0	0	20	1001
GO:0030163 protein catabolic process	10	0.710889	1.404	0.019	Biological Process	GO:0030163	protein catabolic process	0.710889	0.91422	0	0	10	518
GO:0006643 membrane lipid metabolic process	2	0.711602	0.281	0.018	Biological Process	GO:0006643	membrane lipid metabolic process	0.711602	0.91422	0	0	2	112
GO:0017038 protein import	2	0.711602	0.281	0.018	Biological Process	GO:0017038	protein import	0.711602	0.91422	0	0	2	112
GO:0006354 DNA-templated transcription, elongation	1	0.714275	0.14	0.018	Biological Process	GO:0006354	DNA-templated transcription, elongation	0.714275	0.915299	0	0	1	56
GO:0006541 glutamine metabolic process	1	0.714275	0.14	0.018	Biological Process	GO:0006541	glutamine metabolic process	0.714275	0.915299	0	0	1	56
GO:0006835 dicarboxylic acid transport	1	0.714275	0.14	0.018	Biological Process	GO:0006835	dicarboxylic acid transport	0.714275	0.915299	0	0	1	56
GO:0009411 response to UV	1	0.720602	0.14	0.018	Biological Process	GO:0009411	response to UV	0.720602	0.918346	0	0	1	57
GO:0010090 trichome morphogenesis	1	0.720602	0.14	0.018	Biological Process	GO:0010090	trichome morphogenesis	0.720602	0.918346	0	0	1	57
GO:0015931 nucleobase-containing compound transport	2	0.720708	0.281	0.018	Biological Process	GO:0015931	nucleobase-containing compound transport	0.720708	0.918346	0	0	2	114
GO:0006486 protein glycosylation	3	0.720775	0.421	0.018	Biological Process	GO:0006486	protein glycosylation	0.720775	0.918346	0	0	3	168
GO:0010558 negative regulation of macromolecule biosynthetic process	3	0.720775	0.421	0.018	Biological Process	GO:0010558	negative regulation of macromolecule biosynthetic process	0.720775	0.918346	0	0	3	168
GO:0043413 macromolecule glycosylation	3	0.720775	0.421	0.018	Biological Process	GO:0043413	macromolecule glycosylation	0.720775	0.918346	0	0	3	168
GO:0044265 cellular macromolecule catabolic process	10	0.724003	1.404	0.019	Biological Process	GO:0044265	cellular macromolecule catabolic process	0.724003	0.918346	0	0	10	524
GO:0006066 alcohol metabolic process	3	0.724488	0.421	0.018	Biological Process	GO:0006066	alcohol metabolic process	0.724488	0.918346	0	0	3	169
GO:0009657 plastid organization	3	0.724488	0.421	0.018	Biological Process	GO:0009657	plastid organization	0.724488	0.918346	0	0	3	169
GO:0009144 purine nucleoside triphosphate metabolic process	6	0.726391	0.843	0.018	Biological Process	GO:0009144	purine nucleoside triphosphate metabolic process	0.726391	0.918346	0	0	6	325
GO:0009205 purine ribonucleoside triphosphate metabolic process	6	0.726391	0.843	0.018	Biological Process	GO:0009205	purine ribonucleoside triphosphate metabolic process	0.726391	0.918346	0	0	6	325
GO:0006839 mitochondrial transport	1	0.726788	0.14	0.017	Biological Process	GO:0006839	mitochondrial transport	0.726788	0.918346	0	0	1	58
GO:0006900 membrane budding	1	0.726788	0.14	0.017	Biological Process	GO:0006900	membrane budding	0.726788	0.918346	0	0	1	58
GO:0010119 regulation of stomatal movement	1	0.726788	0.14	0.017	Biological Process	GO:0010119	regulation of stomatal movement	0.726788	0.918346	0	0	1	58
GO:0042127 regulation of cell proliferation	1	0.726788	0.14	0.017	Biological Process	GO:0042127	regulation of cell proliferation	0.726788	0.918346	0	0	1	58
GO:0043900 regulation of multi-organism process	1	0.726788	0.14	0.017	Biological Process	GO:0043900	regulation of multi-organism process	0.726788	0.918346	0	0	1	58
GO:0009150 purine ribonucleotide metabolic process	8	0.727075	1.124	0.019	Biological Process	GO:0009150	purine ribonucleotide metabolic process	0.727075	0.918346	0	0	8	426
GO:0005975 carbohydrate metabolic process	48	0.728084	6.742	0.021	Biological Process	GO:0005975	carbohydrate metabolic process	0.728084	0.918654	0	0	48	2341
GO:0045892 negative regulation of transcription, DNA-templated	2	0.72957	0.281	0.017	Biological Process	GO:0045892	negative regulation of transcription, DNA-templated	0.72957	0.918654	0	0	2	116
GO:0044249 cellular biosynthetic process	173	0.731671	24.298	0.021	Biological Process	GO:0044249	cellular biosynthetic process	0.731671	0.918654	0	0	173	8127
GO:0006457 protein folding	7	0.732492	0.983	0.019	Biological Process	GO:0006457	protein folding	0.732492	0.918654	0	0	7	378
GO:0009084 glutamine family amino acid biosynthetic process	1	0.732838	0.14	0.017	Biological Process	GO:0009084	glutamine family amino acid biosynthetic process	0.732838	0.918654	0	0	1	59
GO:0009267 cellular response to starvation	1	0.732838	0.14	0.017	Biological Process	GO:0009267	cellular response to starvation	0.732838	0.918654	0	0	1	59
GO:0009926 auxin polar transport	1	0.732838	0.14	0.017	Biological Process	GO:0009926	auxin polar transport	0.732838	0.918654	0	0	1	59
GO:0070925 organelle assembly	1	0.732838	0.14	0.017	Biological Process	GO:0070925	organelle assembly	0.732838	0.918654	0	0	1	59
GO:0090627 plant epidermal cell differentiation	1	0.732838	0.14	0.017	Biological Process	GO:0090627	plant epidermal cell differentiation	0.732838	0.918654	0	0	1	59
GO:0021700 developmental maturation	2	0.733911	0.281	0.017	Biological Process	GO:0021700	developmental maturation	0.733911	0.919229	0	0	2	117
GO:0031327 negative regulation of cellular biosynthetic process	3	0.735397	0.421	0.017	Biological Process	GO:0031327	negative regulation of cellular biosynthetic process	0.735397	0.92029	0	0	3	172
GO:0031400 negative regulation of protein modification process	1	0.738754	0.14	0.017	Biological Process	GO:0031400	negative regulation of protein modification process	0.738754	0.92029	0	0	1	60
GO:1903506 regulation of nucleic acid-templated transcription	73	0.739067	10.253	0.021	Biological Process	GO:1903506	regulation of nucleic acid-templated transcription	0.739067	0.92029	0	0	73	3522
GO:2001141 regulation of RNA biosynthetic process	73	0.739067	10.253	0.021	Biological Process	GO:2001141	regulation of RNA biosynthetic process	0.739067	0.92029	0	0	73	3522
GO:0006163 purine nucleotide metabolic process	8	0.741004	1.124	0.019	Biological Process	GO:0006163	purine nucleotide metabolic process	0.741004	0.92029	0	0	8	432
GO:0022618 ribonucleoprotein complex assembly	2	0.742415	0.281	0.017	Biological Process	GO:0022618	ribonucleoprotein complex assembly	0.742415	0.92029	0	0	2	119
GO:0071826 ribonucleoprotein complex subunit organization	2	0.742415	0.281	0.017	Biological Process	GO:0071826	ribonucleoprotein complex subunit organization	0.742415	0.92029	0	0	2	119
GO:0006090 pyruvate metabolic process	3	0.742478	0.421	0.017	Biological Process	GO:0006090	pyruvate metabolic process	0.742478	0.92029	0	0	3	174
GO:0009100 glycoprotein metabolic process	3	0.742478	0.421	0.017	Biological Process	GO:0009100	glycoprotein metabolic process	0.742478	0.92029	0	0	3	174
GO:0009101 glycoprotein biosynthetic process	3	0.742478	0.421	0.017	Biological Process	GO:0009101	glycoprotein biosynthetic process	0.742478	0.92029	0	0	3	174
GO:0051172 negative regulation of nitrogen compound metabolic process	3	0.742478	0.421	0.017	Biological Process	GO:0051172	negative regulation of nitrogen compound metabolic process	0.742478	0.92029	0	0	3	174
GO:0009892 negative regulation of metabolic process	12	0.742654	1.685	0.019	Biological Process	GO:0009892	negative regulation of metabolic process	0.742654	0.92029	0	0	12	632
GO:0000281 mitotic cytokinesis	1	0.744539	0.14	0.016	Biological Process	GO:0000281	mitotic cytokinesis	0.744539	0.92029	0	0	1	61
GO:0032506 cytokinetic process	1	0.744539	0.14	0.016	Biological Process	GO:0032506	cytokinetic process	0.744539	0.92029	0	0	1	61
GO:1902410 mitotic cytokinetic process	1	0.744539	0.14	0.016	Biological Process	GO:1902410	mitotic cytokinetic process	0.744539	0.92029	0	0	1	61
GO:0034654 nucleobase-containing compound biosynthetic process	93	0.744587	13.062	0.021	Biological Process	GO:0034654	nucleobase-containing compound biosynthetic process	0.744587	0.92029	0	0	93	4459
GO:0003002 regionalization	3	0.749407	0.421	0.017	Biological Process	GO:0003002	regionalization	0.749407	0.923429	0	0	3	176
GO:0015074 DNA integration	1	0.750196	0.14	0.016	Biological Process	GO:0015074	DNA integration	0.750196	0.923429	0	0	1	62
GO:0048582 positive regulation of post-embryonic development	1	0.750196	0.14	0.016	Biological Process	GO:0048582	positive regulation of post-embryonic development	0.750196	0.923429	0	0	1	62
GO:0098656 anion transmembrane transport	4	0.750687	0.562	0.017	Biological Process	GO:0098656	anion transmembrane transport	0.750687	0.923429	0	0	4	230
GO:0010556 regulation of macromolecule biosynthetic process	77	0.751267	10.815	0.021	Biological Process	GO:0010556	regulation of macromolecule biosynthetic process	0.751267	0.923429	0	0	77	3723
GO:0006081 cellular aldehyde metabolic process	2	0.754734	0.281	0.016	Biological Process	GO:0006081	cellular aldehyde metabolic process	0.754734	0.923429	0	0	2	122
GO:0042445 hormone metabolic process	2	0.754734	0.281	0.016	Biological Process	GO:0042445	hormone metabolic process	0.754734	0.923429	0	0	2	122
GO:0032259 methylation	16	0.755497	2.247	0.019	Biological Process	GO:0032259	methylation	0.755497	0.923429	0	0	16	836
GO:0006739 NADP metabolic process	1	0.755728	0.14	0.016	Biological Process	GO:0006739	NADP metabolic process	0.755728	0.923429	0	0	1	63
GO:0046835 carbohydrate phosphorylation	1	0.755728	0.14	0.016	Biological Process	GO:0046835	carbohydrate phosphorylation	0.755728	0.923429	0	0	1	63
GO:0061640 cytoskeleton-dependent cytokinesis	1	0.755728	0.14	0.016	Biological Process	GO:0061640	cytoskeleton-dependent cytokinesis	0.755728	0.923429	0	0	1	63
GO:0009890 negative regulation of biosynthetic process	3	0.756186	0.421	0.017	Biological Process	GO:0009890	negative regulation of biosynthetic process	0.756186	0.923429	0	0	3	178
GO:0046488 phosphatidylinositol metabolic process	3	0.756186	0.421	0.017	Biological Process	GO:0046488	phosphatidylinositol metabolic process	0.756186	0.923429	0	0	3	178
GO:0051252 regulation of RNA metabolic process	73	0.756844	10.253	0.021	Biological Process	GO:0051252	regulation of RNA metabolic process	0.756844	0.923429	0	0	73	3543
GO:0044703 multi-organism reproductive process	5	0.757336	0.702	0.018	Biological Process	GO:0044703	multi-organism reproductive process	0.757336	0.923429	0	0	5	285
GO:0055082 cellular chemical homeostasis	2	0.758726	0.281	0.016	Biological Process	GO:0055082	cellular chemical homeostasis	0.758726	0.923429	0	0	2	123
GO:0022402 cell cycle process	6	0.759833	0.843	0.018	Biological Process	GO:0022402	cell cycle process	0.759833	0.923429	0	0	6	338
GO:0051641 cellular localization	21	0.760462	2.949	0.019	Biological Process	GO:0051641	cellular localization	0.760462	0.923429	0	0	21	1083
GO:0060255 regulation of macromolecule metabolic process	87	0.761471	12.219	0.021	Biological Process	GO:0060255	regulation of macromolecule metabolic process	0.761471	0.923429	0	0	87	4202
GO:0048518 positive regulation of biological process	13	0.761779	1.826	0.019	Biological Process	GO:0048518	positive regulation of biological process	0.761779	0.923429	0	0	13	692
GO:0032269 negative regulation of cellular protein metabolic process	2	0.762661	0.281	0.016	Biological Process	GO:0032269	negative regulation of cellular protein metabolic process	0.762661	0.923429	0	0	2	124
GO:0032940 secretion by cell	2	0.762661	0.281	0.016	Biological Process	GO:0032940	secretion by cell	0.762661	0.923429	0	0	2	124
GO:0051248 negative regulation of protein metabolic process	2	0.762661	0.281	0.016	Biological Process	GO:0051248	negative regulation of protein metabolic process	0.762661	0.923429	0	0	2	124
GO:0046939 nucleotide phosphorylation	3	0.762817	0.421	0.017	Biological Process	GO:0046939	nucleotide phosphorylation	0.762817	0.923429	0	0	3	180
GO:0010026 trichome differentiation	1	0.766428	0.14	0.015	Biological Process	GO:0010026	trichome differentiation	0.766428	0.923429	0	0	1	65
GO:0010073 meristem maintenance	1	0.766428	0.14	0.015	Biological Process	GO:0010073	meristem maintenance	0.766428	0.923429	0	0	1	65
GO:0051130 positive regulation of cellular component organization	1	0.766428	0.14	0.015	Biological Process	GO:0051130	positive regulation of cellular component organization	0.766428	0.923429	0	0	1	65
GO:0046777 protein autophosphorylation	2	0.766541	0.281	0.016	Biological Process	GO:0046777	protein autophosphorylation	0.766541	0.923429	0	0	2	125
GO:0051253 negative regulation of RNA metabolic process	2	0.766541	0.281	0.016	Biological Process	GO:0051253	negative regulation of RNA metabolic process	0.766541	0.923429	0	0	2	125
GO:1902679 negative regulation of RNA biosynthetic process	2	0.766541	0.281	0.016	Biological Process	GO:1902679	negative regulation of RNA biosynthetic process	0.766541	0.923429	0	0	2	125
GO:1903507 negative regulation of nucleic acid-templated transcription	2	0.766541	0.281	0.016	Biological Process	GO:1903507	negative regulation of nucleic acid-templated transcription	0.766541	0.923429	0	0	2	125
GO:0006796 phosphate-containing compound metabolic process	112	0.766853	15.73	0.021	Biological Process	GO:0006796	phosphate-containing compound metabolic process	0.766853	0.923429	0	0	112	5371
GO:0006631 fatty acid metabolic process	7	0.770056	0.983	0.018	Biological Process	GO:0006631	fatty acid metabolic process	0.770056	0.925337	0	0	7	394
GO:0000413 protein peptidyl-prolyl isomerization	2	0.770366	0.281	0.016	Biological Process	GO:0000413	protein peptidyl-prolyl isomerization	0.770366	0.925337	0	0	2	126
GO:0010256 endomembrane system organization	1	0.771601	0.14	0.015	Biological Process	GO:0010256	endomembrane system organization	0.771601	0.925337	0	0	1	66
GO:0051338 regulation of transferase activity	3	0.772488	0.421	0.016	Biological Process	GO:0051338	regulation of transferase activity	0.772488	0.925337	0	0	3	183
GO:0009414 response to water deprivation	2	0.774136	0.281	0.016	Biological Process	GO:0009414	response to water deprivation	0.774136	0.925337	0	0	2	127
GO:0009058 biosynthetic process	183	0.774957	25.702	0.021	Biological Process	GO:0009058	biosynthetic process	0.774957	0.925337	0	0	183	8658
GO:0009409 response to cold	1	0.776659	0.14	0.015	Biological Process	GO:0009409	response to cold	0.776659	0.925337	0	0	1	67
GO:0009690 cytokinin metabolic process	1	0.776659	0.14	0.015	Biological Process	GO:0009690	cytokinin metabolic process	0.776659	0.925337	0	0	1	67
GO:0032392 DNA geometric change	1	0.776659	0.14	0.015	Biological Process	GO:0032392	DNA geometric change	0.776659	0.925337	0	0	1	67
GO:0032508 DNA duplex unwinding	1	0.776659	0.14	0.015	Biological Process	GO:0032508	DNA duplex unwinding	0.776659	0.925337	0	0	1	67
GO:0048367 shoot system development	11	0.777311	1.545	0.018	Biological Process	GO:0048367	shoot system development	0.777311	0.925337	0	0	11	601
GO:0016053 organic acid biosynthetic process	14	0.777445	1.966	0.019	Biological Process	GO:0016053	organic acid biosynthetic process	0.777445	0.925337	0	0	14	751
GO:0046394 carboxylic acid biosynthetic process	14	0.777445	1.966	0.019	Biological Process	GO:0046394	carboxylic acid biosynthetic process	0.777445	0.925337	0	0	14	751
GO:0006464 cellular protein modification process	103	0.779699	14.466	0.021	Biological Process	GO:0006464	cellular protein modification process	0.779699	0.925337	0	0	103	4972
GO:0036211 protein modification process	103	0.779699	14.466	0.021	Biological Process	GO:0036211	protein modification process	0.779699	0.925337	0	0	103	4972
GO:0090501 RNA phosphodiester bond hydrolysis	2	0.781513	0.281	0.016	Biological Process	GO:0090501	RNA phosphodiester bond hydrolysis	0.781513	0.925337	0	0	2	129
GO:0006563 L-serine metabolic process	1	0.781606	0.14	0.015	Biological Process	GO:0006563	L-serine metabolic process	0.781606	0.925337	0	0	1	68
GO:0035335 peptidyl-tyrosine dephosphorylation	1	0.781606	0.14	0.015	Biological Process	GO:0035335	peptidyl-tyrosine dephosphorylation	0.781606	0.925337	0	0	1	68
GO:0008152 metabolic process	529	0.783378	74.298	0.022	Biological Process	GO:0008152	metabolic process	0.783378	0.925337	0	0	529	24312
GO:0065009 regulation of molecular function	16	0.783388	2.247	0.019	Biological Process	GO:0065009	regulation of molecular function	0.783388	0.925337	0	0	16	854
GO:0006302 double-strand break repair	1	0.786444	0.14	0.014	Biological Process	GO:0006302	double-strand break repair	0.786444	0.925337	0	0	1	69
GO:0009247 glycolipid biosynthetic process	1	0.786444	0.14	0.014	Biological Process	GO:0009247	glycolipid biosynthetic process	0.786444	0.925337	0	0	1	69
GO:0034754 cellular hormone metabolic process	1	0.786444	0.14	0.014	Biological Process	GO:0034754	cellular hormone metabolic process	0.786444	0.925337	0	0	1	69
GO:0071897 DNA biosynthetic process	1	0.786444	0.14	0.014	Biological Process	GO:0071897	DNA biosynthetic process	0.786444	0.925337	0	0	1	69
GO:0006793 phosphorus metabolic process	112	0.78678	15.73	0.021	Biological Process	GO:0006793	phosphorus metabolic process	0.78678	0.925337	0	0	112	5401
GO:0051246 regulation of protein metabolic process	9	0.787189	1.264	0.018	Biological Process	GO:0051246	regulation of protein metabolic process	0.787189	0.925337	0	0	9	505
GO:0000226 microtubule cytoskeleton organization	2	0.788679	0.281	0.015	Biological Process	GO:0000226	microtubule cytoskeleton organization	0.788679	0.925337	0	0	2	131
GO:0046903 secretion	2	0.788679	0.281	0.015	Biological Process	GO:0046903	secretion	0.788679	0.925337	0	0	2	131
GO:0044237 cellular metabolic process	369	0.788916	51.826	0.022	Biological Process	GO:0044237	cellular metabolic process	0.788916	0.925337	0	0	369	17150
GO:0051171 regulation of nitrogen compound metabolic process	77	0.789615	10.815	0.02	Biological Process	GO:0051171	regulation of nitrogen compound metabolic process	0.789615	0.925337	0	0	77	3772
GO:0044238 primary metabolic process	389	0.790761	54.635	0.022	Biological Process	GO:0044238	primary metabolic process	0.790761	0.925337	0	0	389	18056
GO:0046474 glycerophospholipid biosynthetic process	1	0.791174	0.14	0.014	Biological Process	GO:0046474	glycerophospholipid biosynthetic process	0.791174	0.925337	0	0	1	70
GO:0048588 developmental cell growth	1	0.791174	0.14	0.014	Biological Process	GO:0048588	developmental cell growth	0.791174	0.925337	0	0	1	70
GO:0018208 peptidyl-proline modification	2	0.792184	0.281	0.015	Biological Process	GO:0018208	peptidyl-proline modification	0.792184	0.925337	0	0	2	132
GO:0010817 regulation of hormone levels	3	0.7938	0.421	0.016	Biological Process	GO:0010817	regulation of hormone levels	0.7938	0.925337	0	0	3	190
GO:0080134 regulation of response to stress	3	0.7938	0.421	0.016	Biological Process	GO:0080134	regulation of response to stress	0.7938	0.925337	0	0	3	190
GO:0006855 drug transmembrane transport	2	0.795637	0.281	0.015	Biological Process	GO:0006855	drug transmembrane transport	0.795637	0.925337	0	0	2	133
GO:0048868 pollen tube development	1	0.7958	0.14	0.014	Biological Process	GO:0048868	pollen tube development	0.7958	0.925337	0	0	1	71
GO:0090626 plant epidermis morphogenesis	1	0.7958	0.14	0.014	Biological Process	GO:0090626	plant epidermis morphogenesis	0.7958	0.925337	0	0	1	71
GO:0019219 regulation of nucleobase-containing compound metabolic process	73	0.797668	10.253	0.02	Biological Process	GO:0019219	regulation of nucleobase-containing compound metabolic process	0.797668	0.925337	0	0	73	3595
GO:0006355 regulation of transcription, DNA-templated	71	0.797739	9.972	0.02	Biological Process	GO:0006355	regulation of transcription, DNA-templated	0.797739	0.925337	0	0	71	3501
GO:0031323 regulation of cellular metabolic process	85	0.79825	11.938	0.02	Biological Process	GO:0031323	regulation of cellular metabolic process	0.79825	0.925337	0	0	85	4159
GO:0006096 glycolytic process	2	0.799039	0.281	0.015	Biological Process	GO:0006096	glycolytic process	0.799039	0.925337	0	0	2	134
GO:0006757 ATP generation from ADP	2	0.799039	0.281	0.015	Biological Process	GO:0006757	ATP generation from ADP	0.799039	0.925337	0	0	2	134
GO:0009698 phenylpropanoid metabolic process	2	0.799039	0.281	0.015	Biological Process	GO:0009698	phenylpropanoid metabolic process	0.799039	0.925337	0	0	2	134
GO:0046031 ADP metabolic process	2	0.799039	0.281	0.015	Biological Process	GO:0046031	ADP metabolic process	0.799039	0.925337	0	0	2	134
GO:0050790 regulation of catalytic activity	15	0.799103	2.107	0.018	Biological Process	GO:0050790	regulation of catalytic activity	0.799103	0.925337	0	0	15	815
GO:0019748 secondary metabolic process	3	0.799575	0.421	0.016	Biological Process	GO:0019748	secondary metabolic process	0.799575	0.925337	0	0	3	192
GO:0000097 sulfur amino acid biosynthetic process	1	0.800323	0.14	0.014	Biological Process	GO:0000097	sulfur amino acid biosynthetic process	0.800323	0.925337	0	0	1	72
GO:0006446 regulation of translational initiation	1	0.800323	0.14	0.014	Biological Process	GO:0006446	regulation of translational initiation	0.800323	0.925337	0	0	1	72
GO:0009790 embryo development	6	0.801033	0.843	0.017	Biological Process	GO:0009790	embryo development	0.801033	0.925337	0	0	6	356
GO:0071554 cell wall organization or biogenesis	16	0.802117	2.247	0.018	Biological Process	GO:0071554	cell wall organization or biogenesis	0.802117	0.925337	0	0	16	867
GO:0015893 drug transport	2	0.802391	0.281	0.015	Biological Process	GO:0015893	drug transport	0.802391	0.925337	0	0	2	135
GO:0042493 response to drug	2	0.802391	0.281	0.015	Biological Process	GO:0042493	response to drug	0.802391	0.925337	0	0	2	135
GO:0044272 sulfur compound biosynthetic process	3	0.802412	0.421	0.016	Biological Process	GO:0044272	sulfur compound biosynthetic process	0.802412	0.925337	0	0	3	193
GO:0001731 formation of translation preinitiation complex	1	0.804746	0.14	0.014	Biological Process	GO:0001731	formation of translation preinitiation complex	0.804746	0.925891	0	0	1	73
GO:0009914 hormone transport	1	0.804746	0.14	0.014	Biological Process	GO:0009914	hormone transport	0.804746	0.925891	0	0	1	73
GO:0060918 auxin transport	1	0.804746	0.14	0.014	Biological Process	GO:0060918	auxin transport	0.804746	0.925891	0	0	1	73
GO:0072521 purine-containing compound metabolic process	9	0.805422	1.264	0.017	Biological Process	GO:0072521	purine-containing compound metabolic process	0.805422	0.925957	0	0	9	515
GO:2000112 regulation of cellular macromolecule biosynthetic process	75	0.807026	10.534	0.02	Biological Process	GO:2000112	regulation of cellular macromolecule biosynthetic process	0.807026	0.926864	0	0	75	3702
GO:0019222 regulation of metabolic process	98	0.807448	13.764	0.02	Biological Process	GO:0019222	regulation of metabolic process	0.807448	0.926864	0	0	98	4781
GO:0048831 regulation of shoot system development	2	0.808946	0.281	0.015	Biological Process	GO:0048831	regulation of shoot system development	0.808946	0.927873	0	0	2	137
GO:0080090 regulation of primary metabolic process	84	0.810466	11.798	0.02	Biological Process	GO:0080090	regulation of primary metabolic process	0.810466	0.928904	0	0	84	4130
GO:0044712 single-organism catabolic process	16	0.811713	2.247	0.018	Biological Process	GO:0044712	single-organism catabolic process	0.811713	0.929449	0	0	16	874
GO:0045088 regulation of innate immune response	1	0.813302	0.14	0.013	Biological Process	GO:0045088	regulation of innate immune response	0.813302	0.929449	0	0	1	75
GO:0050776 regulation of immune response	1	0.813302	0.14	0.013	Biological Process	GO:0050776	regulation of immune response	0.813302	0.929449	0	0	1	75
GO:0070085 glycosylation	3	0.813423	0.421	0.015	Biological Process	GO:0070085	glycosylation	0.813423	0.929449	0	0	3	197
GO:0015698 inorganic anion transport	3	0.816093	0.421	0.015	Biological Process	GO:0015698	inorganic anion transport	0.816093	0.931789	0	0	3	198
GO:0007126 meiotic nuclear division	1	0.817438	0.14	0.013	Biological Process	GO:0007126	meiotic nuclear division	0.817438	0.932013	0	0	1	76
GO:0032774 RNA biosynthetic process	81	0.817782	11.376	0.02	Biological Process	GO:0032774	RNA biosynthetic process	0.817782	0.932013	0	0	81	4000
GO:0009886 post-embryonic morphogenesis	2	0.818416	0.281	0.014	Biological Process	GO:0009886	post-embryonic morphogenesis	0.818416	0.932013	0	0	2	140
GO:0009057 macromolecule catabolic process	19	0.819875	2.669	0.018	Biological Process	GO:0009057	macromolecule catabolic process	0.819875	0.932013	0	0	19	1030
GO:0044248 cellular catabolic process	23	0.819908	3.23	0.019	Biological Process	GO:0044248	cellular catabolic process	0.819908	0.932013	0	0	23	1228
GO:0065004 protein-DNA complex assembly	1	0.821482	0.14	0.013	Biological Process	GO:0065004	protein-DNA complex assembly	0.821482	0.932013	0	0	1	77
GO:0009126 purine nucleoside monophosphate metabolic process	6	0.823389	0.843	0.016	Biological Process	GO:0009126	purine nucleoside monophosphate metabolic process	0.823389	0.932013	0	0	6	367
GO:0009167 purine ribonucleoside monophosphate metabolic process	6	0.823389	0.843	0.016	Biological Process	GO:0009167	purine ribonucleoside monophosphate metabolic process	0.823389	0.932013	0	0	6	367
GO:0009735 response to cytokinin	2	0.824494	0.281	0.014	Biological Process	GO:0009735	response to cytokinin	0.824494	0.932013	0	0	2	142
GO:0006511 ubiquitin-dependent protein catabolic process	6	0.827232	0.843	0.016	Biological Process	GO:0006511	ubiquitin-dependent protein catabolic process	0.827232	0.932013	0	0	6	369
GO:0015979 photosynthesis	5	0.827951	0.702	0.016	Biological Process	GO:0015979	photosynthesis	0.827951	0.932013	0	0	5	315
GO:0046034 ATP metabolic process	5	0.827951	0.702	0.016	Biological Process	GO:0046034	ATP metabolic process	0.827951	0.932013	0	0	5	315
GO:0009893 positive regulation of metabolic process	8	0.828081	1.124	0.017	Biological Process	GO:0009893	positive regulation of metabolic process	0.828081	0.932013	0	0	8	476
GO:0000272 polysaccharide catabolic process	6	0.829128	0.843	0.016	Biological Process	GO:0000272	polysaccharide catabolic process	0.829128	0.932013	0	0	6	370
GO:0006664 glycolipid metabolic process	1	0.829305	0.14	0.013	Biological Process	GO:0006664	glycolipid metabolic process	0.829305	0.932013	0	0	1	79
GO:0019953 sexual reproduction	1	0.829305	0.14	0.013	Biological Process	GO:0019953	sexual reproduction	0.829305	0.932013	0	0	1	79
GO:1903509 liposaccharide metabolic process	1	0.829305	0.14	0.013	Biological Process	GO:1903509	liposaccharide metabolic process	0.829305	0.932013	0	0	1	79
GO:0009135 purine nucleoside diphosphate metabolic process	2	0.830388	0.281	0.014	Biological Process	GO:0009135	purine nucleoside diphosphate metabolic process	0.830388	0.932013	0	0	2	144
GO:0009179 purine ribonucleoside diphosphate metabolic process	2	0.830388	0.281	0.014	Biological Process	GO:0009179	purine ribonucleoside diphosphate metabolic process	0.830388	0.932013	0	0	2	144
GO:0009185 ribonucleoside diphosphate metabolic process	2	0.830388	0.281	0.014	Biological Process	GO:0009185	ribonucleoside diphosphate metabolic process	0.830388	0.932013	0	0	2	144
GO:0000160 phosphorelay signal transduction system	3	0.831441	0.421	0.015	Biological Process	GO:0000160	phosphorelay signal transduction system	0.831441	0.932013	0	0	3	204
GO:0097659 nucleic acid-templated transcription	80	0.832709	11.236	0.02	Biological Process	GO:0097659	nucleic acid-templated transcription	0.832709	0.932013	0	0	80	3976
GO:0031669 cellular response to nutrient levels	1	0.833087	0.14	0.013	Biological Process	GO:0031669	cellular response to nutrient levels	0.833087	0.932013	0	0	1	80
GO:0042446 hormone biosynthetic process	1	0.833087	0.14	0.013	Biological Process	GO:0042446	hormone biosynthetic process	0.833087	0.932013	0	0	1	80
GO:0051240 positive regulation of multicellular organismal process	1	0.833087	0.14	0.013	Biological Process	GO:0051240	positive regulation of multicellular organismal process	0.833087	0.932013	0	0	1	80
GO:0071824 protein-DNA complex subunit organization	1	0.833087	0.14	0.013	Biological Process	GO:0071824	protein-DNA complex subunit organization	0.833087	0.932013	0	0	1	80
GO:1903046 meiotic cell cycle process	1	0.833087	0.14	0.013	Biological Process	GO:1903046	meiotic cell cycle process	0.833087	0.932013	0	0	1	80
GO:0016042 lipid catabolic process	3	0.833889	0.421	0.015	Biological Process	GO:0016042	lipid catabolic process	0.833889	0.932213	0	0	3	205
GO:0002682 regulation of immune system process	1	0.836786	0.14	0.012	Biological Process	GO:0002682	regulation of immune system process	0.836786	0.934754	0	0	1	81
GO:1901135 carbohydrate derivative metabolic process	19	0.838517	2.669	0.018	Biological Process	GO:1901135	carbohydrate derivative metabolic process	0.838517	0.935989	0	0	19	1046
GO:0019941 modification-dependent protein catabolic process	6	0.840159	0.843	0.016	Biological Process	GO:0019941	modification-dependent protein catabolic process	0.840159	0.936699	0	0	6	376
GO:0046467 membrane lipid biosynthetic process	1	0.840403	0.14	0.012	Biological Process	GO:0046467	membrane lipid biosynthetic process	0.840403	0.936699	0	0	1	82
GO:0045934 negative regulation of nucleobase-containing compound metabolic process	2	0.841644	0.281	0.014	Biological Process	GO:0045934	negative regulation of nucleobase-containing compound metabolic process	0.841644	0.937385	0	0	2	148
GO:0051603 proteolysis involved in cellular protein catabolic process	7	0.843471	0.983	0.016	Biological Process	GO:0051603	proteolysis involved in cellular protein catabolic process	0.843471	0.938212	0	0	7	432
GO:0048513 animal organ development	4	0.843933	0.562	0.015	Biological Process	GO:0048513	animal organ development	0.843933	0.938212	0	0	4	267
GO:0032268 regulation of cellular protein metabolic process	8	0.844302	1.124	0.016	Biological Process	GO:0032268	regulation of cellular protein metabolic process	0.844302	0.938212	0	0	8	486
GO:0043632 modification-dependent macromolecule catabolic process	6	0.845454	0.843	0.016	Biological Process	GO:0043632	modification-dependent macromolecule catabolic process	0.845454	0.938212	0	0	6	379
GO:0003006 developmental process involved in reproduction	16	0.846736	2.247	0.018	Biological Process	GO:0003006	developmental process involved in reproduction	0.846736	0.938212	0	0	16	902
GO:0006820 anion transport	8	0.847396	1.124	0.016	Biological Process	GO:0006820	anion transport	0.847396	0.938212	0	0	8	488
GO:0010118 stomatal movement	1	0.847397	0.14	0.012	Biological Process	GO:0010118	stomatal movement	0.847397	0.938212	0	0	1	84
GO:0048509 regulation of meristem development	1	0.847397	0.14	0.012	Biological Process	GO:0048509	regulation of meristem development	0.847397	0.938212	0	0	1	84
GO:0006099 tricarboxylic acid cycle	1	0.850779	0.14	0.012	Biological Process	GO:0006099	tricarboxylic acid cycle	0.850779	0.940047	0	0	1	85
GO:0044711 single-organism biosynthetic process	44	0.852915	6.18	0.019	Biological Process	GO:0044711	single-organism biosynthetic process	0.852915	0.940047	0	0	44	2289
GO:0044257 cellular protein catabolic process	7	0.854707	0.983	0.016	Biological Process	GO:0044257	cellular protein catabolic process	0.854707	0.940047	0	0	7	439
GO:0000003 reproduction	21	0.8551	2.949	0.018	Biological Process	GO:0000003	reproduction	0.8551	0.940047	0	0	21	1162
GO:0051726 regulation of cell cycle	2	0.857261	0.281	0.013	Biological Process	GO:0051726	regulation of cell cycle	0.857261	0.940047	0	0	2	154
GO:0006101 citrate metabolic process	1	0.85732	0.14	0.011	Biological Process	GO:0006101	citrate metabolic process	0.85732	0.940047	0	0	1	87
GO:0016050 vesicle organization	1	0.85732	0.14	0.011	Biological Process	GO:0016050	vesicle organization	0.85732	0.940047	0	0	1	87
GO:0031668 cellular response to extracellular stimulus	1	0.85732	0.14	0.011	Biological Process	GO:0031668	cellular response to extracellular stimulus	0.85732	0.940047	0	0	1	87
GO:0042180 cellular ketone metabolic process	1	0.85732	0.14	0.011	Biological Process	GO:0042180	cellular ketone metabolic process	0.85732	0.940047	0	0	1	87
GO:0044550 secondary metabolite biosynthetic process	1	0.85732	0.14	0.011	Biological Process	GO:0044550	secondary metabolite biosynthetic process	0.85732	0.940047	0	0	1	87
GO:0071496 cellular response to external stimulus	1	0.85732	0.14	0.011	Biological Process	GO:0071496	cellular response to external stimulus	0.85732	0.940047	0	0	1	87
GO:0046128 purine ribonucleoside metabolic process	7	0.859318	0.983	0.016	Biological Process	GO:0046128	purine ribonucleoside metabolic process	0.859318	0.940047	0	0	7	442
GO:0031399 regulation of protein modification process	4	0.859705	0.562	0.015	Biological Process	GO:0031399	regulation of protein modification process	0.859705	0.940047	0	0	4	275
GO:0001932 regulation of protein phosphorylation	2	0.859723	0.281	0.013	Biological Process	GO:0001932	regulation of protein phosphorylation	0.859723	0.940047	0	0	2	155
GO:0010410 hemicellulose metabolic process	2	0.859723	0.281	0.013	Biological Process	GO:0010410	hemicellulose metabolic process	0.859723	0.940047	0	0	2	155
GO:0045859 regulation of protein kinase activity	2	0.859723	0.281	0.013	Biological Process	GO:0045859	regulation of protein kinase activity	0.859723	0.940047	0	0	2	155
GO:2000241 regulation of reproductive process	2	0.859723	0.281	0.013	Biological Process	GO:2000241	regulation of reproductive process	0.859723	0.940047	0	0	2	155
GO:0001510 RNA methylation	1	0.860482	0.14	0.011	Biological Process	GO:0001510	RNA methylation	0.860482	0.940191	0	0	1	88
GO:0044283 small molecule biosynthetic process	16	0.861219	2.247	0.017	Biological Process	GO:0044283	small molecule biosynthetic process	0.861219	0.940311	0	0	16	915
GO:0006913 nucleocytoplasmic transport	1	0.863574	0.14	0.011	Biological Process	GO:0006913	nucleocytoplasmic transport	0.863574	0.94151	0	0	1	89
GO:0051169 nuclear transport	1	0.863574	0.14	0.011	Biological Process	GO:0051169	nuclear transport	0.863574	0.94151	0	0	1	89
GO:0048522 positive regulation of cellular process	6	0.865228	0.843	0.015	Biological Process	GO:0048522	positive regulation of cellular process	0.865228	0.941998	0	0	6	391
GO:0042278 purine nucleoside metabolic process	7	0.86528	0.983	0.016	Biological Process	GO:0042278	purine nucleoside metabolic process	0.86528	0.941998	0	0	7	446
GO:0031347 regulation of defense response	2	0.866877	0.281	0.013	Biological Process	GO:0031347	regulation of defense response	0.866877	0.943051	0	0	2	158
GO:0048608 reproductive structure development	14	0.868566	1.966	0.017	Biological Process	GO:0048608	reproductive structure development	0.868566	0.943519	0	0	14	819
GO:0061458 reproductive system development	14	0.868566	1.966	0.017	Biological Process	GO:0061458	reproductive system development	0.868566	0.943519	0	0	14	819
GO:0098813 nuclear chromosome segregation	1	0.869555	0.14	0.011	Biological Process	GO:0098813	nuclear chromosome segregation	0.869555	0.943908	0	0	1	91
GO:0044763 single-organism cellular process	220	0.87247	30.899	0.021	Biological Process	GO:0044763	single-organism cellular process	0.87247	0.944435	0	0	220	10568
GO:0035556 intracellular signal transduction	13	0.87284	1.826	0.017	Biological Process	GO:0035556	intracellular signal transduction	0.87284	0.944435	0	0	13	771
GO:0009734 auxin-activated signaling pathway	3	0.872978	0.421	0.013	Biological Process	GO:0009734	auxin-activated signaling pathway	0.872978	0.944435	0	0	3	223
GO:0071365 cellular response to auxin stimulus	3	0.872978	0.421	0.013	Biological Process	GO:0071365	cellular response to auxin stimulus	0.872978	0.944435	0	0	3	223
GO:0043086 negative regulation of catalytic activity	5	0.873192	0.702	0.015	Biological Process	GO:0043086	negative regulation of catalytic activity	0.873192	0.944435	0	0	5	340
GO:0042325 regulation of phosphorylation	2	0.875895	0.281	0.012	Biological Process	GO:0042325	regulation of phosphorylation	0.875895	0.945992	0	0	2	162
GO:0043549 regulation of kinase activity	2	0.875895	0.281	0.012	Biological Process	GO:0043549	regulation of kinase activity	0.875895	0.945992	0	0	2	162
GO:0006310 DNA recombination	2	0.88019	0.281	0.012	Biological Process	GO:0006310	DNA recombination	0.88019	0.949241	0	0	2	164
GO:0015748 organophosphate ester transport	1	0.880742	0.14	0.011	Biological Process	GO:0015748	organophosphate ester transport	0.880742	0.949241	0	0	1	95
GO:0031324 negative regulation of cellular metabolic process	4	0.880804	0.562	0.014	Biological Process	GO:0031324	negative regulation of cellular metabolic process	0.880804	0.949241	0	0	4	287
GO:0071103 DNA conformation change	2	0.882285	0.281	0.012	Biological Process	GO:0071103	DNA conformation change	0.882285	0.95007	0	0	2	165
GO:0051321 meiotic cell cycle	1	0.883386	0.14	0.01	Biological Process	GO:0051321	meiotic cell cycle	0.883386	0.95007	0	0	1	96
GO:0009908 flower development	5	0.883896	0.702	0.014	Biological Process	GO:0009908	flower development	0.883896	0.95007	0	0	5	347
GO:0000041 transition metal ion transport	1	0.885971	0.14	0.01	Biological Process	GO:0000041	transition metal ion transport	0.885971	0.95007	0	0	1	97
GO:0051094 positive regulation of developmental process	1	0.885971	0.14	0.01	Biological Process	GO:0051094	positive regulation of developmental process	0.885971	0.95007	0	0	1	97
GO:0072350 tricarboxylic acid metabolic process	1	0.885971	0.14	0.01	Biological Process	GO:0072350	tricarboxylic acid metabolic process	0.885971	0.95007	0	0	1	97
GO:0044092 negative regulation of molecular function	5	0.886809	0.702	0.014	Biological Process	GO:0044092	negative regulation of molecular function	0.886809	0.95007	0	0	5	349
GO:0007165 signal transduction	31	0.887906	4.354	0.018	Biological Process	GO:0007165	signal transduction	0.887906	0.95007	0	0	31	1701
GO:0009408 response to heat	1	0.888499	0.14	0.01	Biological Process	GO:0009408	response to heat	0.888499	0.95007	0	0	1	98
GO:0006970 response to osmotic stress	3	0.889289	0.421	0.013	Biological Process	GO:0006970	response to osmotic stress	0.889289	0.95007	0	0	3	232
GO:0048366 leaf development	3	0.890981	0.421	0.013	Biological Process	GO:0048366	leaf development	0.890981	0.95007	0	0	3	233
GO:0044724 single-organism carbohydrate catabolic process	2	0.892264	0.281	0.012	Biological Process	GO:0044724	single-organism carbohydrate catabolic process	0.892264	0.95007	0	0	2	170
GO:0023052 signaling	31	0.892668	4.354	0.018	Biological Process	GO:0023052	signaling	0.892668	0.95007	0	0	31	1708
GO:0044700 single organism signaling	31	0.892668	4.354	0.018	Biological Process	GO:0044700	single organism signaling	0.892668	0.95007	0	0	31	1708
GO:0071822 protein complex subunit organization	8	0.893994	1.124	0.015	Biological Process	GO:0071822	protein complex subunit organization	0.893994	0.95007	0	0	8	523
GO:0006650 glycerophospholipid metabolic process	3	0.894295	0.421	0.013	Biological Process	GO:0006650	glycerophospholipid metabolic process	0.894295	0.95007	0	0	3	235
GO:0007059 chromosome segregation	1	0.895752	0.14	0.01	Biological Process	GO:0007059	chromosome segregation	0.895752	0.95007	0	0	1	101
GO:0032270 positive regulation of cellular protein metabolic process	1	0.895752	0.14	0.01	Biological Process	GO:0032270	positive regulation of cellular protein metabolic process	0.895752	0.95007	0	0	1	101
GO:0040008 regulation of growth	1	0.895752	0.14	0.01	Biological Process	GO:0040008	regulation of growth	0.895752	0.95007	0	0	1	101
GO:0022414 reproductive process	20	0.897075	2.809	0.017	Biological Process	GO:0022414	reproductive process	0.897075	0.95007	0	0	20	1159
GO:0009266 response to temperature stimulus	2	0.897868	0.281	0.012	Biological Process	GO:0009266	response to temperature stimulus	0.897868	0.95007	0	0	2	173
GO:0010383 cell wall polysaccharide metabolic process	2	0.897868	0.281	0.012	Biological Process	GO:0010383	cell wall polysaccharide metabolic process	0.897868	0.95007	0	0	2	173
GO:0006351 transcription, DNA-templated	77	0.897904	10.815	0.019	Biological Process	GO:0006351	transcription, DNA-templated	0.897904	0.95007	0	0	77	3955
GO:0030198 extracellular matrix organization	1	0.898063	0.14	0.01	Biological Process	GO:0030198	extracellular matrix organization	0.898063	0.95007	0	0	1	102
GO:0043062 extracellular structure organization	1	0.898063	0.14	0.01	Biological Process	GO:0043062	extracellular structure organization	0.898063	0.95007	0	0	1	102
GO:0045017 glycerolipid biosynthetic process	1	0.898063	0.14	0.01	Biological Process	GO:0045017	glycerolipid biosynthetic process	0.898063	0.95007	0	0	1	102
GO:0071669 plant-type cell wall organization or biogenesis	3	0.899097	0.421	0.013	Biological Process	GO:0071669	plant-type cell wall organization or biogenesis	0.899097	0.950492	0	0	3	238
GO:0051247 positive regulation of protein metabolic process	1	0.900324	0.14	0.01	Biological Process	GO:0051247	positive regulation of protein metabolic process	0.900324	0.951118	0	0	1	103
GO:0048285 organelle fission	2	0.904918	0.281	0.011	Biological Process	GO:0048285	organelle fission	0.904918	0.955297	0	0	2	177
GO:0016052 carbohydrate catabolic process	8	0.905925	1.124	0.015	Biological Process	GO:0016052	carbohydrate catabolic process	0.905925	0.955687	0	0	8	534
GO:0009845 seed germination	1	0.906809	0.14	0.009	Biological Process	GO:0009845	seed germination	0.906809	0.955946	0	0	1	106
GO:0032787 monocarboxylic acid metabolic process	12	0.910435	1.685	0.016	Biological Process	GO:0032787	monocarboxylic acid metabolic process	0.910435	0.956967	0	0	12	757
GO:0009987 cellular process	488	0.910463	68.539	0.021	Biological Process	GO:0009987	cellular process	0.910463	0.956967	0	0	488	22788
GO:0009555 pollen development	3	0.910955	0.421	0.012	Biological Process	GO:0009555	pollen development	0.910955	0.956967	0	0	3	246
GO:0009651 response to salt stress	2	0.911511	0.281	0.011	Biological Process	GO:0009651	response to salt stress	0.911511	0.956967	0	0	2	181
GO:0006468 protein phosphorylation	59	0.911859	8.287	0.019	Biological Process	GO:0006468	protein phosphorylation	0.911859	0.956967	0	0	59	3119
GO:0006644 phospholipid metabolic process	4	0.912399	0.562	0.013	Biological Process	GO:0006644	phospholipid metabolic process	0.912399	0.956967	0	0	4	309
GO:0090567 reproductive shoot system development	5	0.912641	0.702	0.014	Biological Process	GO:0090567	reproductive shoot system development	0.912641	0.956967	0	0	5	369
GO:0000278 mitotic cell cycle	2	0.913091	0.281	0.011	Biological Process	GO:0000278	mitotic cell cycle	0.913091	0.956967	0	0	2	182
GO:0008037 cell recognition	1	0.914804	0.14	0.009	Biological Process	GO:0008037	cell recognition	0.914804	0.956967	0	0	1	110
GO:0009909 regulation of flower development	1	0.914804	0.14	0.009	Biological Process	GO:0009909	regulation of flower development	0.914804	0.956967	0	0	1	110
GO:0048544 recognition of pollen	1	0.914804	0.14	0.009	Biological Process	GO:0048544	recognition of pollen	0.914804	0.956967	0	0	1	110
GO:0009875 pollen-pistil interaction	1	0.918542	0.14	0.009	Biological Process	GO:0009875	pollen-pistil interaction	0.918542	0.958648	0	0	1	112
GO:0090351 seedling development	1	0.918542	0.14	0.009	Biological Process	GO:0090351	seedling development	0.918542	0.958648	0	0	1	112
GO:0042546 cell wall biogenesis	3	0.919003	0.421	0.012	Biological Process	GO:0042546	cell wall biogenesis	0.919003	0.958648	0	0	3	252
GO:0010628 positive regulation of gene expression	2	0.919151	0.281	0.011	Biological Process	GO:0010628	positive regulation of gene expression	0.919151	0.958648	0	0	2	186
GO:2000026 regulation of multicellular organismal development	4	0.919611	0.562	0.013	Biological Process	GO:2000026	regulation of multicellular organismal development	0.919611	0.958648	0	0	4	315
GO:0009056 catabolic process	34	0.921714	4.775	0.018	Biological Process	GO:0009056	catabolic process	0.921714	0.960172	0	0	34	1908
GO:0009658 chloroplast organization	1	0.928799	0.14	0.008	Biological Process	GO:0009658	chloroplast organization	0.928799	0.966726	0	0	1	118
GO:1901575 organic substance catabolic process	29	0.92947	4.073	0.017	Biological Process	GO:1901575	organic substance catabolic process	0.92947	0.966726	0	0	29	1671
GO:0071704 organic substance metabolic process	399	0.929942	56.039	0.021	Biological Process	GO:0071704	organic substance metabolic process	0.929942	0.966726	0	0	399	18898
GO:0043161 proteasome-mediated ubiquitin-dependent protein catabolic process	1	0.931923	0.14	0.008	Biological Process	GO:0043161	proteasome-mediated ubiquitin-dependent protein catabolic process	0.931923	0.968114	0	0	1	120
GO:0010498 proteasomal protein catabolic process	1	0.937767	0.14	0.008	Biological Process	GO:0010498	proteasomal protein catabolic process	0.937767	0.973421	0	0	1	124
GO:0046486 glycerolipid metabolic process	3	0.938331	0.421	0.011	Biological Process	GO:0046486	glycerolipid metabolic process	0.938331	0.973421	0	0	3	269
GO:0009733 response to auxin	6	0.940721	0.843	0.013	Biological Process	GO:0009733	response to auxin	0.940721	0.975224	0	0	6	458
GO:0008654 phospholipid biosynthetic process	1	0.941818	0.14	0.008	Biological Process	GO:0008654	phospholipid biosynthetic process	0.941818	0.975687	0	0	1	127
GO:0016310 phosphorylation	76	0.946396	10.674	0.019	Biological Process	GO:0016310	phosphorylation	0.946396	0.97697	0	0	76	4044
GO:0090305 nucleic acid phosphodiester bond hydrolysis	4	0.946701	0.562	0.012	Biological Process	GO:0090305	nucleic acid phosphodiester bond hydrolysis	0.946701	0.97697	0	0	4	343
GO:0031325 positive regulation of cellular metabolic process	3	0.946746	0.421	0.011	Biological Process	GO:0031325	positive regulation of cellular metabolic process	0.946746	0.97697	0	0	3	278
GO:0009832 plant-type cell wall biogenesis	1	0.946813	0.14	0.008	Biological Process	GO:0009832	plant-type cell wall biogenesis	0.946813	0.97697	0	0	1	131
GO:0051128 regulation of cellular component organization	2	0.94695	0.281	0.01	Biological Process	GO:0051128	regulation of cellular component organization	0.94695	0.97697	0	0	2	209
GO:0050793 regulation of developmental process	5	0.94708	0.702	0.012	Biological Process	GO:0050793	regulation of developmental process	0.94708	0.97697	0	0	5	406
GO:0065007 biological regulation	143	0.947805	20.084	0.02	Biological Process	GO:0065007	biological regulation	0.947805	0.97697	0	0	143	7250
GO:0051239 regulation of multicellular organismal process	4	0.948274	0.562	0.012	Biological Process	GO:0051239	regulation of multicellular organismal process	0.948274	0.97697	0	0	4	345
GO:0006259 DNA metabolic process	11	0.949345	1.545	0.014	Biological Process	GO:0006259	DNA metabolic process	0.949345	0.977401	0	0	11	759
GO:0006508 proteolysis	26	0.952321	3.652	0.017	Biological Process	GO:0006508	proteolysis	0.952321	0.979792	0	0	26	1570
GO:0044036 cell wall macromolecule metabolic process	2	0.954278	0.281	0.009	Biological Process	GO:0044036	cell wall macromolecule metabolic process	0.954278	0.981131	0	0	2	217
GO:0007154 cell communication	32	0.95695	4.494	0.017	Biological Process	GO:0007154	cell communication	0.95695	0.982662	0	0	32	1894
GO:0043623 cellular protein complex assembly	2	0.957569	0.281	0.009	Biological Process	GO:0043623	cellular protein complex assembly	0.957569	0.982662	0	0	2	221
GO:0019725 cellular homeostasis	5	0.957734	0.702	0.012	Biological Process	GO:0019725	cellular homeostasis	0.957734	0.982662	0	0	5	422
GO:0000280 nuclear division	1	0.960275	0.14	0.007	Biological Process	GO:0000280	nuclear division	0.960275	0.984115	0	0	1	144
GO:0048316 seed development	5	0.960638	0.702	0.012	Biological Process	GO:0048316	seed development	0.960638	0.984115	0	0	5	427
GO:0045454 cell redox homeostasis	3	0.961122	0.421	0.01	Biological Process	GO:0045454	cell redox homeostasis	0.961122	0.984115	0	0	3	297
GO:0010016 shoot system morphogenesis	1	0.964493	0.14	0.007	Biological Process	GO:0010016	shoot system morphogenesis	0.964493	0.986592	0	0	1	149
GO:0006629 lipid metabolic process	23	0.964858	3.23	0.016	Biological Process	GO:0006629	lipid metabolic process	0.964858	0.986592	0	0	23	1450
GO:0010154 fruit development	5	0.970515	0.702	0.011	Biological Process	GO:0010154	fruit development	0.970515	0.991699	0	0	5	447
GO:0051716 cellular response to stimulus	40	0.972803	5.618	0.017	Biological Process	GO:0051716	cellular response to stimulus	0.972803	0.99291	0	0	40	2369
GO:0008643 carbohydrate transport	2	0.973026	0.281	0.008	Biological Process	GO:0008643	carbohydrate transport	0.973026	0.99291	0	0	2	245
GO:0023014 signal transduction by protein phosphorylation	1	0.974073	0.14	0.006	Biological Process	GO:0023014	signal transduction by protein phosphorylation	0.974073	0.993303	0	0	1	163
GO:0050794 regulation of cellular process	115	0.976112	16.152	0.019	Biological Process	GO:0050794	regulation of cellular process	0.976112	0.9934	0	0	115	6092
GO:0009793 embryo development ending in seed dormancy	3	0.977425	0.421	0.009	Biological Process	GO:0009793	embryo development ending in seed dormancy	0.977425	0.9934	0	0	3	329
GO:0044085 cellular component biogenesis	16	0.977885	2.247	0.014	Biological Process	GO:0044085	cellular component biogenesis	0.977885	0.9934	0	0	16	1119
GO:0050789 regulation of biological process	131	0.978806	18.399	0.019	Biological Process	GO:0050789	regulation of biological process	0.978806	0.9934	0	0	131	6884
GO:0010604 positive regulation of macromolecule metabolic process	2	0.978961	0.281	0.008	Biological Process	GO:0010604	positive regulation of macromolecule metabolic process	0.978961	0.9934	0	0	2	258
GO:0008299 isoprenoid biosynthetic process	1	0.979751	0.14	0.006	Biological Process	GO:0008299	isoprenoid biosynthetic process	0.979751	0.9934	0	0	1	174
GO:1903047 mitotic cell cycle process	1	0.980641	0.14	0.006	Biological Process	GO:1903047	mitotic cell cycle process	0.980641	0.9934	0	0	1	176
GO:0034622 cellular macromolecular complex assembly	4	0.981479	0.562	0.01	Biological Process	GO:0034622	cellular macromolecular complex assembly	0.981479	0.9934	0	0	4	411
GO:0065003 macromolecular complex assembly	5	0.982745	0.702	0.01	Biological Process	GO:0065003	macromolecular complex assembly	0.982745	0.9934	0	0	5	483
GO:0010557 positive regulation of macromolecule biosynthetic process	1	0.983083	0.14	0.005	Biological Process	GO:0010557	positive regulation of macromolecule biosynthetic process	0.983083	0.9934	0	0	1	182
GO:0044702 single organism reproductive process	14	0.983252	1.966	0.014	Biological Process	GO:0044702	single organism reproductive process	0.983252	0.9934	0	0	14	1032
GO:0048229 gametophyte development	3	0.983769	0.421	0.009	Biological Process	GO:0048229	gametophyte development	0.983769	0.9934	0	0	3	348
GO:0048827 phyllome development	3	0.983769	0.421	0.009	Biological Process	GO:0048827	phyllome development	0.983769	0.9934	0	0	3	348
GO:0031328 positive regulation of cellular biosynthetic process	1	0.984882	0.14	0.005	Biological Process	GO:0031328	positive regulation of cellular biosynthetic process	0.984882	0.9934	0	0	1	187
GO:0009891 positive regulation of biosynthetic process	1	0.985546	0.14	0.005	Biological Process	GO:0009891	positive regulation of biosynthetic process	0.985546	0.9934	0	0	1	189
GO:0048646 anatomical structure formation involved in morphogenesis	1	0.985546	0.14	0.005	Biological Process	GO:0048646	anatomical structure formation involved in morphogenesis	0.985546	0.9934	0	0	1	189
GO:0006461 protein complex assembly	3	0.986141	0.421	0.008	Biological Process	GO:0006461	protein complex assembly	0.986141	0.9934	0	0	3	357
GO:0051173 positive regulation of nitrogen compound metabolic process	1	0.98679	0.14	0.005	Biological Process	GO:0051173	positive regulation of nitrogen compound metabolic process	0.98679	0.9934	0	0	1	193
GO:0070271 protein complex biogenesis	3	0.986855	0.421	0.008	Biological Process	GO:0070271	protein complex biogenesis	0.986855	0.9934	0	0	3	360
GO:0044255 cellular lipid metabolic process	13	0.987488	1.826	0.013	Biological Process	GO:0044255	cellular lipid metabolic process	0.987488	0.9934	0	0	13	1000
GO:0022607 cellular component assembly	8	0.988095	1.124	0.011	Biological Process	GO:0022607	cellular component assembly	0.988095	0.9934	0	0	8	702
GO:0072330 monocarboxylic acid biosynthetic process	3	0.990279	0.421	0.008	Biological Process	GO:0072330	monocarboxylic acid biosynthetic process	0.990279	0.99401	0	0	3	377
GO:0033554 cellular response to stress	7	0.990685	0.983	0.011	Biological Process	GO:0033554	cellular response to stress	0.990685	0.99401	0	0	7	656
GO:0006633 fatty acid biosynthetic process	2	0.990693	0.281	0.007	Biological Process	GO:0006633	fatty acid biosynthetic process	0.990693	0.99401	0	0	2	300
GO:0006720 isoprenoid metabolic process	1	0.991763	0.14	0.005	Biological Process	GO:0006720	isoprenoid metabolic process	0.991763	0.994418	0	0	1	214
GO:0006281 DNA repair	3	0.993455	0.421	0.008	Biological Process	GO:0006281	DNA repair	0.993455	0.995448	0	0	3	399
GO:0006974 cellular response to DNA damage stimulus	3	0.994925	0.421	0.007	Biological Process	GO:0006974	cellular response to DNA damage stimulus	0.994925	0.996255	0	0	3	413
GO:0008610 lipid biosynthetic process	7	0.995757	0.983	0.01	Biological Process	GO:0008610	lipid biosynthetic process	0.995757	0.996422	0	0	7	710
GO:0008150 biological_process	712	1	100	0.022	Biological Process	GO:0008150	biological_process	1	1	0	0	712	32213
GO:0044444 cytoplasmic part	181	0.0503666	29.147	0.024	Cellular Component	GO:0044444	cytoplasmic part	0.0503666	0.381513	0	0	181	7553
GO:0033176 proton-transporting V-type ATPase complex	4	0.0514697	0.644	0.062	Cellular Component	GO:0033176	proton-transporting V-type ATPase complex	0.0514697	0.381513	0	0	4	65
GO:0005623 cell	378	0.0522846	60.87	0.023	Cellular Component	GO:0005623	cell	0.0522846	0.381513	0	0	378	16620
GO:0030127 COPII vesicle coat	3	0.0545208	0.483	0.075	Cellular Component	GO:0030127	COPII vesicle coat	0.0545208	0.381513	0	0	3	40
GO:0005685 U1 snRNP	2	0.0563903	0.322	0.111	Cellular Component	GO:0005685	U1 snRNP	0.0563903	0.381513	0	0	2	18
GO:0005743 mitochondrial inner membrane	9	0.0568651	1.449	0.04	Cellular Component	GO:0005743	mitochondrial inner membrane	0.0568651	0.381513	0	0	9	226
GO:0012507 ER to Golgi transport vesicle membrane	3	0.0579195	0.483	0.073	Cellular Component	GO:0012507	ER to Golgi transport vesicle membrane	0.0579195	0.381513	0	0	3	41
GO:0030134 ER to Golgi transport vesicle	3	0.0579195	0.483	0.073	Cellular Component	GO:0030134	ER to Golgi transport vesicle	0.0579195	0.381513	0	0	3	41
GO:0015629 actin cytoskeleton	5	0.0607022	0.805	0.051	Cellular Component	GO:0015629	actin cytoskeleton	0.0607022	0.386085	0	0	5	98
GO:0097525 spliceosomal snRNP complex	3	0.0650082	0.483	0.07	Cellular Component	GO:0097525	spliceosomal snRNP complex	0.0650082	0.386085	0	0	3	43
GO:0043228 non-membrane-bounded organelle	58	0.0667294	9.34	0.026	Cellular Component	GO:0043228	non-membrane-bounded organelle	0.0667294	0.386085	0	0	58	2207
GO:0043232 intracellular non-membrane-bounded organelle	58	0.0667294	9.34	0.026	Cellular Component	GO:0043232	intracellular non-membrane-bounded organelle	0.0667294	0.386085	0	0	58	2207
GO:0005856 cytoskeleton	17	0.0674231	2.738	0.032	Cellular Component	GO:0005856	cytoskeleton	0.0674231	0.386085	0	0	17	529
GO:0005732 small nucleolar ribonucleoprotein complex	2	0.0680975	0.322	0.1	Cellular Component	GO:0005732	small nucleolar ribonucleoprotein complex	0.0680975	0.386085	0	0	2	20
[truncated: 810 more rows]

## Sheet: Table S6 domestication loci
Table S6: GWAS loci overlapped with sweep selection region for domestication
chr	start	end	Locus_Number	Fst	TopFst_5%	Pi_ratio	TopPi	Type
[truncated: 223,533+ more rows]

## Sheet: Table S7 Primer
Table S7: Information for the primers used in this study
[truncated: 30 more rows]
